# Supplementary material for: Genomic analysis of a pre-elimination Malaysian Plasmodium vivax population reveals selective pressures and changing transmission dynamics
Source: Nat Commun. 2018 Jul 3;9:2585. doi: 10.1038/s41467-018-04965-4 (PMC6030216; doi:10.1038/s41467-018-04965-4)
Supplement: Supplementary file 4 — Supplementary Data 1 [file 41467_2018_4965_MOESM4_ESM.xls]

## Sheet: sample_metadata
Supplementary Data 1. Summary of samples with high-quality genomic data
Sample ID	Country	Province	Division or District	Collection Date	Fws Score
PY0002-C	Malaysia	Sabah	West coast Division	2011-05-09	0.998767
PY0004-C	Malaysia	Sabah	West coast Division	2011-05-09	0.982129
PY0005-C	Malaysia	Sabah	West coast Division	2011-06-07	0.998958
PY0018-C	Malaysia	Sabah	Kudat Division	2013-01-14	0.998983
PY0019-C	Malaysia	Sabah	Kudat Division	2013-01-24	0.996794
PY0023-C	Malaysia	Sabah	Kudat Division	2014-05-25	0.998086
PY0024-C	Malaysia	Sabah	Kudat Division	2014-10-21	0.998073
PY0026-C	Malaysia	Sabah	Kudat Division	2014-10-30	0.996011
PY0027-C	Malaysia	Sabah	Kudat Division	2014-11-12	0.997482
PY0034-C	Malaysia	Sabah	Kudat Division	2014-12-10	0.99838
PY0035-C	Malaysia	Sabah	Kudat Division	2014-12-18	0.997757
PY0042-C	Malaysia	Sabah	Kudat Division	2014-12-03	0.998455
PY0044-C	Malaysia	Sabah	Kudat Division	2014-02-25	0.995399
PY0045-C	Malaysia	Sabah	Kudat Division	2014-04-22	0.998639
PY0048-C	Malaysia	Sabah	Kudat Division	2014-08-04	0.99834
PY0050-C	Malaysia	Sabah	Kudat Division	2014-09-04	0.998662
PY0051-C	Malaysia	Sabah	Kudat Division	2014-09-04	0.777971
PY0053-C	Malaysia	Sabah	Kudat Division	2014-09-17	0.997565
PY0054-C	Malaysia	Sabah	Kudat Division	2014-09-22	0.99751
PY0055-C	Malaysia	Sabah	Kudat Division	2014-09-22	0.998064
PY0056-C	Malaysia	Sabah	Kudat Division	2014-09-24	0.888956
PY0057-C	Malaysia	Sabah	Kudat Division	2014-09-30	0.997584
PY0058-C	Malaysia	Sabah	Kudat Division	2014-10-05	0.997095
PY0060-C	Malaysia	Sabah	Kudat Division	2014-10-10	0.995844
PY0061-C	Malaysia	Sabah	Kudat Division	2014-10-10	0.997739
PY0067-C	Malaysia	Sabah	Kudat Division	2014-11-07	0.997729
PY0068-C	Malaysia	Sabah	Kudat Division	2014-11-07	0.997813
PY0072-C	Malaysia	Sabah	Kudat Division	2014-11-14	0.997845
PY0073-C	Malaysia	Sabah	Kudat Division	2014-12-05	0.997997
PY0074-C	Malaysia	Sabah	Kudat Division	2014-12-06	0.997853
PY0075-C	Malaysia	Sabah	Kudat Division	2014-12-16	0.997898
PY0076-C	Malaysia	Sabah	Kudat Division	2014-12-19	0.996422
PY0085-C	Malaysia	Sabah	Kudat Division	2014-01-10	0.996982
PY0087-C	Malaysia	Sabah	Kudat Division	2014-03-31	0.963524
PY0088-C	Malaysia	Sabah	Kudat Division	2013-04-10	0.999254
PY0089-C	Malaysia	Sabah	Kudat Division	2013-04-15	0.998474
PY0090-C	Malaysia	Sabah	Kudat Division	2013-07-02	0.998274
PY0092-C	Malaysia	Sabah	Kudat Division	2013-12-18	0.796738
PY0093-C	Malaysia	Sabah	Kudat Division	2014-01-07	0.971154
PY0094-C	Malaysia	Sabah	Kudat Division	2014-01-08	0.493506
PY0096-C	Malaysia	Sabah	Kudat Division	2014-01-17	0.998586
PY0099-C	Malaysia	Sabah	Kudat Division	2014-01-28	0.905706
PY0100-C	Malaysia	Sabah	Kudat Division	2014-01-28	0.839996
PY0101-C	Malaysia	Sabah	Kudat Division	2014-02-17	0.997144
PY0103-C	Malaysia	Sabah	Kudat Division	2014-04-04	0.955406
PY0105-C	Malaysia	Sabah	Kudat Division	2014-08-01	0.960742
PY0107-C	Malaysia	Sabah	Kudat Division	2014-04-03	0.902041
PY0114-C	Malaysia	Sabah	Kudat Division	2013-12-24	0.880611
PY0117-C	Malaysia	Sabah	Kudat Division	2014-08-12	0.998019
PY0119-C	Malaysia	Sabah	Kudat Division	2014-05-19	0.998166
PY0120-C	Malaysia	Sabah	Kudat Division	2014-05-28	0.996301
PD0165-C	Thailand	Tak Province	Maesod	2011-01-28	0.886641
PD0166-C	Thailand	Tak Province	Maesod	2011-03-14	0.900822
PD0167-C	Thailand	Tak Province	Maesod	2011-04-20	0.998773
PD0168-C	Thailand	Tak Province	Maesod	2011-05-14	0.997848
PD0169-C	Thailand	Tak Province	Maesod	2011-05-18	0.998612
PD0170-C	Thailand	Tak Province	Maesod	2011-05-22	0.524169
PD0171-C	Thailand	Tak Province	Maesod	2011-05-22	0.998022
PD0172-C	Thailand	Tak Province	Maesod	2011-05-25	0.998618
PD0173-C	Thailand	Tak Province	Maesod	2011-06-01	0.38615
PD0174-C	Thailand	Tak Province	Phopphra	2011-06-06	0.543327
PD0175-C	Thailand	Tak Province	Maesod	2011-06-06	0.998666
PD0176-C	Thailand	Tak Province	Maesod	2011-06-10	0.421603
PD0177-C	Thailand	Tak Province	Maesod	2011-06-11	0.998565
PD0178-C	Thailand	Tak Province	Maesod	2011-06-27	0.965001
PD0179-C	Thailand	Tak Province	Maesod	2011-06-29	0.993149
PD0180-C	Thailand	Tak Province	Maesod	2011-06-29	0.863263
PD0181-C	Thailand	Tak Province	Maesod	2011-07-03	0.998783
PD0182-C	Thailand	Tak Province	Maesod	2011-07-06	0.904347
PD0183-C	Thailand	Tak Province	Maesod	2011-04-20	0.452206
PD0184-C	Thailand	Tak Province	Maesod	2011-09-01	0.761719
PD0593-C	Thailand	Tak Province	Maesod	2011-01-01	0.629349
PD0594-C	Thailand	Tak Province	Maesod	2009-01-24	0.998214
PD0595-C	Thailand	Tak Province	Maesod	2010-08-02	0.620605
PD0596-C	Thailand	Tak Province	Thasongyang	2011-10-21	0.551944
PD0597-C	Thailand	Tak Province	Maesod	2009-02-06	0.956347
PD0598-C	Thailand	Tak Province	Maesod	2009-08-17	0.998235
PD0599-C	Thailand	Tak Province	Phopphra	2012-01-27	0.698399
PD0600-C	Thailand	Tak Province	Maesod	2009-08-05	0.993491
PD0601-C	Thailand	Tak Province	Maesod	2012-05-07	0.99808
PD0602-C	Thailand	Tak Province	Maesod	2010-03-15	0.997816
PD0603-C	Thailand	Tak Province	Maesod	2010-04-02	0.832809
PD0604-C	Thailand	Tak Province	Maesod	2010-03-03	0.996518
PD0605-C	Thailand	Tak Province	Maesod	2011-01-29	0.831468
PD0606-C	Thailand	Tak Province	Maesod	2010-03-02	0.998622
PD0607-C	Thailand	Tak Province	Thasongyang	2011-12-28	0.99837
PD0608-C	Thailand	Tak Province	Maesod	2012-08-24	0.998183
PD0609-C	Thailand	Tak Province	Maesod	2012-08-06	0.696435
PD0610-C	Thailand	Tak Province	Phopphra	2010-08-20	0.99142
PD0611-C	Thailand	Tak Province	Maesod	2012-01-04	0.459643
PD0612-C	Thailand	Tak Province	Maesod	2010-12-22	0.910368
PD0613-C	Thailand	Tak Province	Maesod	2007-07-16	0.699004
PD0614-C	Thailand	Tak Province	Maesod	2007-07-16	0.248181
PD0615-C	Thailand	Tak Province	Phopphra	2011-08-30	0.995959
PD0616-C	Thailand	Tak Province	Maesod	2012-05-09	0.998082
PD0617-C	Thailand	Tak Province	Maesod	2012-07-21	0.997824
PD0618-C	Thailand	Tak Province	Thasongyang	2011-11-10	0.998825
PD0619-C	Thailand	Tak Province	Thasongyang	2012-06-13	0.99781
PD0620-C	Thailand	Tak Province	Maesod	2012-04-19	0.997872
PD0622-C	Thailand	Tak Province	Maesod	2012-09-13	0.997719
PD0623-C	Thailand	Tak Province	Thasongyang	2012-05-12	0.997566
PD0624-C	Thailand	Tak Province	Thasongyang	2012-08-15	0.997938
PD0625-C	Thailand	Tak Province	Phopphra	2012-06-07	0.837536
PD0674-C	Thailand	Tak Province	Maesod	2007-07-09	0.530096
PD0675-C	Thailand	Tak Province	Maesod	2011-07-01	0.998431
PD0676-C	Thailand	Tak Province	Phopphra	2012-05-08	0.992172
PD0677-C	Thailand	Tak Province	Maesod	2012-04-19	0.998886
PD0678-C	Thailand	Tak Province	Phopphra	2011-03-25	0.998674
PD0679-C	Thailand	Tak Province	Maesod	2007-10-13	0.821274
PD0680-C	Thailand	Tak Province	Maesod	2006-10-27	0.474634
PD0681-C	Thailand	Tak Province	Maesod	2007-07-05	0.998375
PD0682-CW	Thailand	Tak Province	Maesod	2011-04-12	0.998539
PD0683-C	Thailand	Tak Province	Maesod	2011-02-18	0.998302
PD0684-C	Thailand	Tak Province	Phopphra	2006-11-29	0.644927
PD0685-C	Thailand	Tak Province	Phopphra	2013-07-13	0.723105
PD0686-C	Thailand	Tak Province	Maesod	2007-09-17	0.998698
PD0687-C	Thailand	Tak Province	Maesod	2012-05-17	0.970908
PD0688-C	Thailand	Tak Province	Maesod	2011-07-18	0.998783
PD0689-C	Thailand	Tak Province	Phopphra	2011-08-04	0.998241
PD0690-C	Thailand	Tak Province	Phopphra	2011-01-12	0.998445
PD0691-C	Thailand	Tak Province	Phopphra	2006-10-25	0.974308
PD0692-C	Thailand	Tak Province	Maesod	2011-12-21	0.998767
PD0693-C	Thailand	Tak Province	Maesod	2010-12-24	0.929492
PD0694-C	Thailand	Tak Province	Phopphra	2011-02-24	0.998668
PD0695-C	Thailand	Tak Province	Thasongyang	2011-05-17	0.998471
PD0696-C	Thailand	Tak Province	Thasongyang	2012-02-20	0.998526
PD0697-C	Thailand	Tak Province	Phopphra	2006-11-06	0.998298
PD0698-C	Thailand	Tak Province	Phopphra	2006-11-08	0.968753
PD0699-C	Thailand	Tak Province	Phopphra	2011-09-12	0.998941
PD0700-C	Thailand	Tak Province	Maesod	2007-07-04	0.444932
PD0701-C	Thailand	Tak Province	Phopphra	2011-08-10	0.998336
PD0702-C	Thailand	Tak Province	Maesod	2013-04-25	0.997721
PD0703-C	Thailand	Tak Province	Maesod	2012-04-09	0.998339
PD0704-C	Thailand	Tak Province	Thasongyang	2013-02-13	0.998807
PD0705-C	Thailand	Tak Province	Maesod	2007-05-22	0.990535
PD0706-C	Thailand	Tak Province	Maesod	2011-06-29	0.943379
PD0707-C	Thailand	Tak Province	Maesod	2007-02-08	0.997589
PD0708-C	Thailand	Tak Province	Thasongyang	2011-11-19	0.998455
PD0709-C	Thailand	Tak Province	Maesod	2013-02-28	0.99539
PD0710-C	Thailand	Tak Province	Maesod	2007-07-09	0.941218
PD0711-C	Thailand	Tak Province	Maesod	2011-02-17	0.998896
PD0712-C	Thailand	Tak Province	Phopphra	2006-11-07	0.997763
PD0713-C	Thailand	Tak Province	Maesod	2013-02-04	0.564228
PD0714-C	Thailand	Tak Province	Maesod	2012-11-07	0.998802
PD0715-C	Thailand	Tak Province	Maesod	2010-12-20	0.998785
PD1519-C	Thailand	Tak Province	Maesod	2011-03-21	0.991546
PD1520-C	Thailand	Tak Province	Maesod	2011-01-31	0.824012
PD1521-C	Thailand	Tak Province	Maesod	2011-07-14	0.998396
PD1522-C	Thailand	Tak Province	Phopphra	2011-05-05	0.998404
PD1526-C	Thailand	Tak Province	Maesod	2013-10-06	0.992944
PD1529-C	Thailand	Tak Province	Uncertain	2003-06-01	0.998411
PD1530-C	Thailand	Tak Province	Uncertain	2003-06-01	0.835848
PD1531-C	Thailand	Tak Province	Uncertain	2003-08-31	0.562702
PD1532-C	Thailand	Tak Province	Uncertain	2003-08-31	0.782061
PD1534-C	Thailand	Tak Province	Uncertain	2003-08-31	0.998282
PJ0004-C	Indonesia (returning traveller)	Papua Province	Uncertain	2010-10-12	0.99937
PJ0006-C	Indonesia (returning traveller)	Papua Province	Uncertain	2011-03-08	0.642344
PJ0007-C	Indonesia (returning traveller)	Papua Province	Uncertain	2012-08-03	0.817393
PJ0008-C	Indonesia (returning traveller)	Papua Province	Uncertain	2013-02-06	0.557835
PJ0009-C	Indonesia (returning traveller)	Papua Province	Uncertain	2013-02-21	0.998614
PJ0011-C	Indonesia	Papua Province	Mimika Regency	2011-03-15	0.838167
PJ0012-Cx	Indonesia	Papua Province	Mimika Regency	2011-03-15	0.99852
PJ0016-C	Indonesia	Papua Province	Mimika Regency	2011-04-04	0.304306
PJ0018-C	Indonesia	Papua Province	Mimika Regency	2011-05-11	0.908099
PJ0019-CW	Indonesia	Papua Province	Mimika Regency	2011-05-12	0.363157
PJ0021-CW	Indonesia	Papua Province	Mimika Regency	2011-05-30	0.997586
PJ0022-CW	Indonesia	Papua Province	Mimika Regency	2011-05-31	0.991437
PJ0024-C	Indonesia	Papua Province	Mimika Regency	2011-06-17	0.890084
PJ0025-C	Indonesia	Papua Province	Mimika Regency	2011-06-28	0.999004
PJ0026-CW	Indonesia	Papua Province	Mimika Regency	2011-07-04	0.99929
PJ0030-C	Indonesia	Papua Province	Mimika Regency	2011-07-14	0.999054
PJ0032-C	Indonesia	Papua Province	Mimika Regency	2011-07-25	0.998704
PJ0033-C	Indonesia	Papua Province	Mimika Regency	2011-08-19	0.846867
PJ0034-CW	Indonesia	Papua Province	Mimika Regency	2011-08-19	0.511801
PJ0035-C	Indonesia	Papua Province	Mimika Regency	2011-08-22	0.998867
PJ0036-CW	Indonesia	Papua Province	Mimika Regency	2011-09-05	0.947962
PJ0037-C	Indonesia	Papua Province	Mimika Regency	2011-09-06	0.998484
PJ0038-CW	Indonesia	Papua Province	Mimika Regency	2011-09-26	0.998488
PJ0038-Cx	Indonesia	Papua Province	Mimika Regency	2011-09-30	0.786666
PJ0041-C	Indonesia	Papua Province	Mimika Regency	2011-10-05	0.744505
PJ0042-C	Indonesia	Papua Province	Mimika Regency	2011-10-13	0.997946
PJ0043-C	Indonesia	Papua Province	Mimika Regency	2011-10-16	0.998908
PJ0048-CW	Indonesia	Papua Province	Mimika Regency	2011-11-15	0.765007
PJ0049-C	Indonesia	Papua Province	Mimika Regency	2011-11-21	0.998278
PJ0056-CW	Indonesia	Papua Province	Mimika Regency	2011-12-14	0.997245
PJ0062-C	Indonesia	Papua Province	Mimika Regency	2012-03-22	0.879185
PJ0067-CW	Indonesia	Papua Province	Mimika Regency	2012-05-01	0.702293
PJ0068-C	Indonesia	Papua Province	Mimika Regency	2012-05-08	0.493151
PJ0069-CW	Indonesia	Papua Province	Mimika Regency	2012-05-10	0.349382
PJ0072-C	Indonesia	Papua Province	Mimika Regency	2012-07-11	0.945943
PJ0075-CW	Indonesia	Papua Province	Mimika Regency	2012-07-26	0.506591
PJ0078-C	Indonesia	Papua Province	Mimika Regency	2012-08-13	0.97245
PJ0082-C	Indonesia	Papua Province	Mimika Regency	2012-09-21	0.89424
PJ0084-CW	Indonesia	Papua Province	Mimika Regency	2012-10-23	0.645612
PJ0085-C	Indonesia	Papua Province	Mimika Regency	2012-10-23	0.943815
PJ0086-C	Indonesia	Papua Province	Mimika Regency	2012-10-26	0.998144
PJ0087-CW	Indonesia	Papua Province	Mimika Regency	2012-10-31	0.998439
PJ0088-Cx	Indonesia	Papua Province	Mimika Regency	2011-10-14	0.395775
PJ0089-CW	Indonesia	Papua Province	Mimika Regency	2011-10-14	0.394149
PJ0090-CW	Indonesia	Papua Province	Mimika Regency	2011-10-17	0.9097
PJ0093-C	Indonesia	Papua Province	Mimika Regency	2011-11-30	0.998637
PJ0097-C	Indonesia	Papua Province	Mimika Regency	2012-02-01	0.659819
PJ0099-C	Indonesia	Papua Province	Mimika Regency	2012-12-30	0.998889
PJ0100-CW	Indonesia	Papua Province	Mimika Regency	2012-12-04	0.745784
PJ0106-Cx	Indonesia	Papua Province	Mimika Regency	2012-12-11	0.645541
PJ0112-CW	Indonesia	Papua Province	Mimika Regency	2013-01-07	0.799721
PJ0113-CW	Indonesia	Papua Province	Mimika Regency	2013-01-09	0.662647
PJ0117-CW	Indonesia	Papua Province	Mimika Regency	2013-01-25	0.992667
PJ0122-C	Indonesia	Papua Province	Mimika Regency	2013-02-06	0.957597
PJ0123-C	Indonesia	Papua Province	Mimika Regency	2013-02-06	0.998572
PJ0125-CW	Indonesia	Papua Province	Mimika Regency	2013-02-11	0.375912
PJ0128-C	Indonesia	Papua Province	Mimika Regency	2013-02-21	0.998089
PJ0167-C	Indonesia (returning traveller)	Papua Province	Uncertain	2013-11-15	0.997372
PJ0273-C	Indonesia	Papua Province	Mimika Regency	2011-10-17	0.998466
PJ0274-C	Indonesia	Papua Province	Mimika Regency	2011-10-26	0.998564
PJ0275-C	Indonesia	Papua Province	Mimika Regency	2011-10-27	0.631787
PJ0276-C	Indonesia	Papua Province	Mimika Regency	2011-11-24	0.529553
PJ0277-C	Indonesia	Papua Province	Mimika Regency	2011-12-06	0.995547
PJ0278-C	Indonesia	Papua Province	Mimika Regency	2011-12-06	0.998554
PJ0279-C	Indonesia	Papua Province	Mimika Regency	2011-12-10	0.994895
PJ0280-C	Indonesia	Papua Province	Mimika Regency	2011-12-13	0.998855
PJ0281-C	Indonesia	Papua Province	Mimika Regency	2012-02-05	0.992671
PJ0282-C	Indonesia	Papua Province	Mimika Regency	2012-02-16	0.834909
PJ0283-C	Indonesia	Papua Province	Mimika Regency	2012-03-29	0.884531
PJ0284-C	Indonesia	Papua Province	Mimika Regency	2012-04-04	0.998926
PJ0285-C	Indonesia	Papua Province	Mimika Regency	2012-04-18	0.779686
PJ0286-C	Indonesia	Papua Province	Mimika Regency	2012-05-16	0.995917
PJ0287-C	Indonesia	Papua Province	Mimika Regency	2012-06-21	0.998573
PJ0288-C	Indonesia	Papua Province	Mimika Regency	2012-07-20	0.997832
PJ0289-C	Indonesia	Papua Province	Mimika Regency	2012-08-31	0.860115
PJ0290-C	Indonesia	Papua Province	Mimika Regency	2012-10-03	0.998235
PJ0291-C	Indonesia	Papua Province	Mimika Regency	2013-02-15	0.99842
PJ0293-C	Indonesia	Papua Province	Mimika Regency	2013-03-27	0.97725
PJ0294-C	Indonesia	Papua Province	Mimika Regency	2013-05-29	0.996455
PJ0295-C	Indonesia	Papua Province	Mimika Regency	2013-06-18	0.88912
PJ0296-C	Indonesia	Papua Province	Mimika Regency	2013-07-30	0.998329
PJ0297-C	Indonesia	Papua Province	Mimika Regency	2013-09-09	0.855798
PJ0298-C	Indonesia	Papua Province	Mimika Regency	2013-11-07	0.998738
PJ0299-C	Indonesia	Papua Province	Mimika Regency	2013-11-25	0.998337
PJ0300-C	Indonesia	Papua Province	Mimika Regency	2013-12-11	0.905144
PJ0301-C	Indonesia	Papua Province	Mimika Regency	2014-02-26	0.672909
PJ0302-C	Indonesia	Papua Province	Mimika Regency	2014-03-04	0.198199
PJ0303-C	Indonesia	Papua Province	Mimika Regency	2014-03-06	0.998422
PJ0305-C	Indonesia	Papua Province	Mimika Regency	2014-07-02	0.863371
PJ0307-C	Indonesia	Papua Province	Mimika Regency	2014-08-06	0.998677
PJ0309-C	Indonesia	Papua Province	Mimika Regency	2014-08-26	0.998492
PJ0310-C	Indonesia	Papua Province	Mimika Regency	2013-02-08	0.998552
PJ0312-C	Indonesia	Papua Province	Mimika Regency	2011-10-19	0.998127
PJ0313-C	Indonesia	Papua Province	Mimika Regency	2012-02-05	0.934145
PJ0314-C	Indonesia	Papua Province	Mimika Regency	2013-04-02	0.935258
PJ0315-C	Indonesia	Papua Province	Mimika Regency	2013-05-18	0.877227
PJ0316-C	Indonesia	Papua Province	Mimika Regency	2013-06-11	0.998584
PJ0317-C	Indonesia	Papua Province	Mimika Regency	2013-08-26	0.994047
PJ0318-C	Indonesia	Papua Province	Mimika Regency	2013-01-18	0.991978
PJ0319-C	Indonesia	Papua Province	Mimika Regency	2014-02-20	0.892037
PJ0320-C	Indonesia	Papua Province	Mimika Regency	2014-03-18	0.283805
PJ0322-C	Indonesia	Papua Province	Mimika Regency	2014-08-05	0.783659
PJ0323-C	Indonesia	Papua Province	Mimika Regency	2014-02-13	0.995159
PJ0324-C	Indonesia (returning traveller)	Papua Province	Uncertain	2014-10-29	0.998555
