# Supplementary material for: Genomic analysis of a pre-elimination Malaysian Plasmodium vivax population reveals selective pressures and changing transmission dynamics
Source: Nat Commun. 2018 Jul 3;9:2585. doi: 10.1038/s41467-018-04965-4 (PMC6030216; doi:10.1038/s41467-018-04965-4)
Supplement: Supplementary file 5 — Supplementary Data 2 [file 41467_2018_4965_MOESM5_ESM.xls]

## Sheet: IBD_Fws095
Supplementary Data 2. Prevalence of non-synonymous variants in orthologues of P. falciparum drug resistance candidates
Chromosome	Position (Kb)	Fraction IBD Malaysia - All	Fraction IBD Malaysia - Single K2	Fraction IBD Thailand	Fraction IBD Indonesia	IBD in top 5 % MY or top 1% TH or ID
1	117	0.603846	0.225	0.0118577	0.0202655	0
1	118	0.603846	0.225	0.0122915	0.0202655	0
1	119	0.603846	0.225	0.0122915	0.0202655	0
1	120	0.603846	0.225	0.0122915	0.0202655	0
1	121	0.603846	0.225	0.0114185	0.0202655	0
1	122	0.603846	0.225	0.0118525	0.0202655	0
1	123	0.603846	0.225	0.0114135	0.0146751	0
1	124	0.603846	0.225	0.0114135	0.0146751	0
1	125	0.603846	0.225	0.0127305	0.0146751	0
1	126	0.603846	0.225	0.0127305	0.0146751	0
1	127	0.603846	0.225	0.0127361	0.0140056	0
1	128	0.603846	0.225	0.0131694	0.0160727	0
1	129	0.603846	0.225	0.0131694	0.0160727	0
1	130	0.603846	0.225	0.0136084	0.0195667	0
1	131	0.603846	0.225	0.0131694	0.0195667	0
1	132	0.603846	0.225	0.0122915	0.0195667	0
1	133	0.603846	0.225	0.0122915	0.0195667	0
1	134	0.603846	0.225	0.0122915	0.0195667	0
1	135	0.603846	0.225	0.0122915	0.0195667	0
1	136	0.603846	0.225	0.0122915	0.0195667	0
1	137	0.603846	0.225	0.0122915	0.0195667	0
1	138	0.603846	0.225	0.0122915	0.0195667	0
1	139	0.603846	0.225	0.0122915	0.0195667	0
1	140	0.603846	0.225	0.0122915	0.0209644	0
1	141	0.603846	0.225	0.0122915	0.0209644	0
1	142	0.603846	0.225	0.0114135	0.016795	0
1	143	0.603846	0.225	0.0131694	0.0181691	0
1	144	0.603846	0.225	0.0127361	0.0168067	0
1	145	0.603846	0.225	0.0127305	0.0195667	0
1	146	0.603846	0.225	0.0127305	0.0195667	0
1	147	0.603846	0.225	0.0127305	0.0195667	0
1	148	0.603846	0.225	0.0127305	0.0195804	0
1	149	0.603846	0.225	0.0127305	0.0202655	0
1	150	0.603846	0.225	0.0127305	0.0202655	0
1	151	0.603846	0.225	0.0127305	0.0195667	0
1	152	0.603846	0.225	0.0127305	0.0202655	0
1	153	0.603846	0.225	0.0131694	0.0209644	0
1	154	0.603846	0.225	0.0127305	0.0209644	0
1	155	0.603846	0.225	0.0127305	0.0202655	0
1	156	0.603846	0.225	0.0127305	0.0202655	0
1	157	0.603846	0.225	0.0127305	0.0202655	0
1	158	0.603846	0.225	0.011889	0.0196078	0
1	159	0.603846	0.225	0.0140474	0.0209644	0
1	160	0.603846	0.225	0.0122915	0.0195667	0
1	161	0.603846	0.225	0.0118525	0.0195667	0
1	162	0.603846	0.225	0.0127305	0.0195667	0
1	163	0.603846	0.225	0.0105356	0.0195667	0
1	164	0.603846	0.225	0.0105356	0.0195667	0
1	165	0.603846	0.225	0.0105356	0.0195667	0
1	166	0.603846	0.225	0.0114286	0.0195667	0
1	167	0.603846	0.225	0.0127305	0.0195667	0
1	168	0.603846	0.225	0.0127305	0.0195667	0
1	169	0.603846	0.225	0.0127305	0.0195667	0
1	170	0.603846	0.225	0.0127305	0.0195667	0
1	171	0.603846	0.225	0.0105587	0.0195667	0
1	172	0.603846	0.225	0.010101	0.0195667	0
1	173	0.603846	0.225	0.00922266	0.0188679	0
1	174	0.603846	0.225	0.00965759	0.0181945	0
1	175	0.606178	0.230769	0.00965759	0.0188679	0
1	176	0.607692	0.25	0.0100966	0.0202655	0
1	177	0.607692	0.25	0.0100966	0.0202655	0
1	178	0.607692	0.25	0.0100966	0.0209644	0
1	179	0.607692	0.25	0.0100966	0.0209644	0
1	180	0.607692	0.25	0.0100966	0.0209644	0
1	181	0.607692	0.25	0.00835532	0.0181945	0
1	182	0.607692	0.25	0.00834065	0.0181691	0
1	183	0.607692	0.25	0.00834065	0.0181691	0
1	184	0.607692	0.25	0.00746924	0.0181691	0
1	185	0.607692	0.25	0.00659051	0.0181691	0
1	186	0.607692	0.25	0.00658472	0.0174703	0
1	187	0.607692	0.25	0.00658472	0.0174703	0
1	188	0.607692	0.25	0.00658472	0.0174703	0
1	189	0.607692	0.25	0.00658472	0.0174703	0
1	190	0.607692	0.25	0.00614574	0.0174703	0
1	191	0.607692	0.25	0.00614574	0.0181691	0
1	192	0.607692	0.25	0.00615114	0.0181691	0
1	193	0.607692	0.25	0.00702371	0.0181691	0
1	194	0.607692	0.25	0.00702371	0.0181691	0
1	195	0.607692	0.25	0.00702371	0.0181691	0
1	196	0.607692	0.25	0.00702371	0.0181691	0
1	197	0.607692	0.25	0.00702371	0.0181691	0
1	198	0.607692	0.25	0.00658472	0.0160727	0
1	199	0.607692	0.25	0.00570676	0.0153739	0
1	200	0.607692	0.25	0.00572183	0.0112045	0
1	201	0.607692	0.25	0.00834065	0.011181	0
1	202	0.607692	0.25	0.00834065	0.0118798	0
1	203	0.607692	0.25	0.00834065	0.0118798	0
1	204	0.607692	0.25	0.00877963	0.0118798	0
1	205	0.607692	0.25	0.00877963	0.0125786	0
1	206	0.607692	0.25	0.00877963	0.0125786	0
1	207	0.607692	0.25	0.00877963	0.00978337	0
1	208	0.607692	0.25	0.0109745	0.0118798	0
1	209	0.607692	0.25	0.0109745	0.0132774	0
1	210	0.607692	0.25	0.0109745	0.0132774	0
1	211	0.607692	0.25	0.0109745	0.0153739	0
1	212	0.607692	0.25	0.0109745	0.0146751	0
1	213	0.607692	0.25	0.0109745	0.0146751	0
1	214	0.607692	0.25	0.0114135	0.0146751	0
1	215	0.607692	0.25	0.0114135	0.0146751	0
1	216	0.607692	0.25	0.0114135	0.0146751	0
1	217	0.607692	0.25	0.0127305	0.0146751	0
1	218	0.607692	0.25	0.0131694	0.0153739	0
1	219	0.607692	0.25	0.0127305	0.0153739	0
1	220	0.569231	0.25	0.0100966	0.0188943	0
1	221	0.573077	0.275	0.0100966	0.0202655	0
1	222	0.573077	0.275	0.0105356	0.0216632	0
1	223	0.573077	0.275	0.0105356	0.0216632	0
1	224	0.573077	0.275	0.0100966	0.0190007	0
1	225	0.573077	0.275	0.0100966	0.0244584	0
1	226	0.573077	0.275	0.00879121	0.0237596	0
1	227	0.573077	0.275	0.00965759	0.0244584	0
1	228	0.573077	0.275	0.00921861	0.0230608	0
1	229	0.573077	0.275	0.00921861	0.022362	0
1	230	0.573077	0.275	0.00921861	0.0216632	0
1	231	0.573077	0.275	0.00834065	0.0195667	0
1	232	0.573077	0.275	0.00834065	0.0195667	0
1	233	0.573077	0.275	0.00834065	0.0195667	0
1	234	0.573077	0.275	0.00834065	0.0195667	0
1	235	0.573077	0.275	0.0105356	0.0174703	0
1	236	0.573077	0.275	0.0105356	0.0174703	0
1	237	0.573077	0.275	0.0105402	0.0174948	0
1	238	0.573077	0.275	0.0109745	0.0188679	0
1	239	0.573077	0.275	0.0109745	0.0188679	0
1	240	0.573077	0.275	0.0127305	0.0209644	0
1	241	0.573077	0.225	0.0144864	0.0188679	0
1	242	0.573077	0.225	0.0144864	0.0188679	0
1	243	0.573077	0.225	0.0144864	0.0189076	0
1	244	0.573077	0.225	0.0144864	0.0209644	0
1	245	0.573077	0.225	0.0144864	0.0146751	0
1	246	0.573077	0.225	0.0144864	0.0111888	0
1	247	0.573077	0.225	0.0144864	0.011181	0
1	248	0.573077	0.225	0.0144864	0.0118798	0
1	249	0.573077	0.225	0.0144864	0.0125786	0
1	250	0.573077	0.225	0.0144864	0.0125786	0
1	251	0.573077	0.225	0.0140474	0.0125786	0
1	252	0.573077	0.225	0.0136084	0.0125786	0
1	253	0.573077	0.225	0.0131752	0.00984529	0
1	254	0.573077	0.225	0.0131694	0.0132774	0
1	255	0.573077	0.225	0.0122915	0.0181691	0
1	256	0.573077	0.225	0.0122915	0.0181691	0
1	257	0.573077	0.225	0.0122915	0.0160727	0
1	258	0.573077	0.225	0.0114135	0.0160727	0
1	259	0.573077	0.225	0.0122915	0.0195667	0
1	260	0.573077	0.225	0.0136084	0.0195667	0
1	261	0.573077	0.225	0.0140474	0.0209644	0
1	262	0.573077	0.225	0.0140474	0.0209644	0
1	263	0.573077	0.225	0.0153644	0.0209644	0
1	264	0.573077	0.225	0.0153644	0.0209644	0
1	265	0.573077	0.225	0.0153644	0.0209644	0
1	266	0.573077	0.225	0.0158033	0.0202655	0
1	267	0.573077	0.225	0.0158033	0.0209644	0
1	268	0.573077	0.225	0.0149254	0.0202655	0
1	269	0.573077	0.225	0.0149254	0.0202655	0
1	270	0.573077	0.225	0.0149254	0.0195667	0
1	271	0.573077	0.225	0.0171203	0.0181691	0
1	272	0.573077	0.225	0.0171203	0.0181691	0
1	273	0.573077	0.225	0.0171203	0.0174703	0
1	274	0.573077	0.225	0.0171203	0.0174703	0
1	275	0.573077	0.225	0.0171203	0.015417	0
1	276	0.573077	0.225	0.0171203	0.0160727	0
1	277	0.573077	0.225	0.0184372	0.0160727	0
1	278	0.573077	0.225	0.023266	0.0167715	0
1	279	0.573077	0.225	0.023266	0.0167715	0
1	280	0.573077	0.225	0.0215574	0.0140449	0
1	281	0.573077	0.225	0.0197889	0.0167832	0
1	282	0.573077	0.225	0.0197542	0.0160952	0
1	283	0.573077	0.225	0.0197542	0.0174703	0
1	284	0.573077	0.225	0.0197542	0.0174703	0
1	285	0.573077	0.225	0.0184372	0.0174703	0
1	286	0.573077	0.225	0.0184372	0.0174703	0
1	287	0.573077	0.225	0.0188762	0.0174703	0
1	288	0.573077	0.225	0.0188762	0.0140252	0
1	289	0.573077	0.225	0.0188762	0.0139762	0
1	290	0.573077	0.225	0.0188762	0.0139762	0
1	291	0.573077	0.225	0.0188762	0.0139762	0
1	292	0.573077	0.225	0.0188762	0.0139762	0
1	293	0.573077	0.225	0.0188762	0.0139762	0
1	294	0.573077	0.225	0.0188762	0.0139762	0
1	295	0.573077	0.225	0.0188762	0.0112123	0
1	296	0.573077	0.225	0.0163211	0.0104895	0
1	297	0.573077	0.225	0.0184372	0.0104822	0
1	298	0.573077	0.225	0.0215101	0.00911002	0
1	299	0.573077	0.225	0.0167254	0.00978337	0
1	300	0.573077	0.225	0.0166813	0.00978337	0
1	301	0.573077	0.225	0.0171203	0.0104822	0
1	302	0.573077	0.225	0.0171203	0.0104822	0
1	303	0.573077	0.225	0.0162423	0.00908456	0
1	304	0.573077	0.225	0.0162423	0.00908456	0
1	305	0.573077	0.225	0.015091	0.00774103	0
1	306	0.573077	0.225	0.024583	0.0132774	0
1	307	0.573077	0.225	0.0250219	0.0132774	0
1	308	0.573077	0.225	0.0250219	0.0132774	0
1	309	0.573077	0.225	0.0276558	0.0139762	0
1	310	0.573077	0.225	0.0276558	0.0139762	0
1	311	0.573077	0.225	0.0276558	0.0146751	0
1	312	0.573077	0.225	0.0276558	0.0146751	0
1	313	0.573077	0.225	0.0276558	0.0146751	0
1	314	0.573077	0.225	0.0208057	0.0139958	0
1	315	0.573077	0.225	0.0219491	0.0146751	0
1	316	0.573077	0.225	0.0219491	0.0146751	0
1	317	0.573077	0.225	0.022827	0.0146853	0
1	318	0.573077	0.225	0.023705	0.0153739	0
1	319	0.573077	0.225	0.022827	0.0153739	0
1	320	0.573077	0.225	0.0228371	0.0126139	0
1	321	0.573077	0.225	0.023266	0.0132774	0
1	322	0.573077	0.225	0.023266	0.0132774	0
1	323	0.573077	0.225	0.023266	0.0132774	0
1	324	0.573077	0.225	0.023266	0.0132774	0
1	325	0.573077	0.225	0.023266	0.0132774	0
1	326	0.573077	0.225	0.023266	0.011181	0
1	327	0.573077	0.225	0.024144	0.00978337	0
1	328	0.573077	0.225	0.024144	0.0104822	0
1	329	0.573077	0.225	0.024144	0.0104822	0
1	330	0.573077	0.225	0.0166813	0.00978337	0
1	331	0.573077	0.225	0.0158033	0.00978337	0
1	332	0.573077	0.225	0.0145183	0.00979021	0
1	333	0.573077	0.225	0.0153644	0.0104822	0
1	334	0.573077	0.225	0.0149319	0.0105411	0
1	335	0.573077	0.225	0.0149254	0.0153739	0
1	336	0.573077	0.225	0.0149254	0.0153739	0
1	337	0.573077	0.225	0.0144864	0.0167715	0
1	338	0.573077	0.225	0.0136084	0.0181691	0
1	339	0.573077	0.225	0.0140474	0.0174703	0
1	340	0.573077	0.225	0.0136144	0.0133709	0
1	341	0.573077	0.225	0.0118525	0.0160727	0
1	342	0.573077	0.225	0.0118525	0.0167715	0
1	343	0.573077	0.225	0.0127305	0.0160727	0
1	344	0.573077	0.225	0.0127305	0.0160727	0
1	345	0.573077	0.225	0.0144864	0.0195667	0
1	346	0.573077	0.225	0.0144864	0.0195667	0
1	347	0.573077	0.225	0.0144864	0.0237596	0
1	348	0.573077	0.225	0.0153644	0.0237596	0
1	349	0.573077	0.225	0.0153644	0.0237596	0
1	350	0.573077	0.225	0.0158033	0.022362	0
1	351	0.573077	0.225	0.0158033	0.022362	0
1	352	0.573077	0.225	0.0136084	0.022362	0
1	353	0.573077	0.225	0.0136084	0.022362	0
1	354	0.573077	0.225	0.0136084	0.022362	0
1	355	0.573077	0.225	0.0136084	0.022362	0
1	356	0.573077	0.225	0.0127305	0.0216632	0
1	357	0.573077	0.225	0.0127305	0.0216632	0
1	358	0.573077	0.225	0.0127305	0.0216632	0
1	359	0.573077	0.225	0.0122915	0.0216632	0
1	360	0.573077	0.225	0.0122915	0.0216632	0
1	361	0.573077	0.225	0.00965759	0.0167715	0
1	362	0.573077	0.225	0.00965759	0.0167715	0
1	363	0.573077	0.225	0.00965759	0.0167715	0
1	364	0.573077	0.225	0.00965759	0.0195667	0
1	365	0.573077	0.225	0.00965759	0.0237596	0
1	366	0.573077	0.225	0.00965759	0.0216783	0
1	367	0.573077	0.225	0.00921861	0.0244584	0
1	368	0.573077	0.225	0.00921861	0.0244584	0
1	369	0.573077	0.225	0.00877963	0.0251572	0
1	370	0.573077	0.225	0.00877963	0.0272537	0
1	371	0.573077	0.225	0.00921861	0.0244584	0
1	372	0.573077	0.225	0.00965759	0.0244584	0
1	373	0.573077	0.225	0.00965759	0.0237596	0
1	374	0.573077	0.225	0.00965759	0.0244584	0
1	375	0.573077	0.225	0.00921861	0.022362	0
1	376	0.573077	0.225	0.00921861	0.022362	0
1	377	0.573077	0.225	0.00877963	0.022362	0
1	378	0.573077	0.225	0.00877963	0.0203795	0
1	379	0.573077	0.225	0.00834065	0.022362	0
1	380	0.573077	0.225	0.00790167	0.022362	0
1	381	0.573077	0.225	0.00790167	0.022362	0
1	382	0.573077	0.225	0.00834065	0.0230608	0
1	383	0.573077	0.225	0.00834065	0.0230608	0
1	384	0.573077	0.225	0.00834065	0.0230608	0
1	385	0.573077	0.225	0.00834065	0.0230608	0
1	386	0.573077	0.225	0.00614574	0.022362	0
1	387	0.573077	0.225	0.00570676	0.022362	0
1	388	0.573077	0.225	0.00658472	0.0181691	0
1	389	0.573077	0.225	0.0127305	0.0167715	0
1	390	0.573077	0.225	0.0127305	0.0167715	0
1	391	0.573077	0.225	0.0127305	0.0167715	0
1	392	0.573077	0.225	0.0127305	0.0167715	0
1	393	0.573077	0.225	0.0122969	0.0112439	0
1	394	0.573077	0.225	0.0122915	0.011181	0
1	395	0.573077	0.225	0.0114135	0.0104822	0
1	396	0.573077	0.225	0.0118525	0.00840336	0
1	397	0.573077	0.225	0.0118525	0.0069979	0
1	398	0.573077	0.225	0.0105356	0.00838574	0
1	399	0.573077	0.225	0.0105356	0.00838574	0
1	400	0.573077	0.225	0.00792254	0.00771388	0
1	401	0.573077	0.225	0.00790167	0.0104822	0
1	402	0.573077	0.225	0.00790167	0.0104822	0
1	403	0.573077	0.225	0.00790167	0.0104822	0
1	404	0.573077	0.225	0.00790167	0.0104822	0
1	405	0.573077	0.225	0.00834431	0.0126139	0
1	406	0.573077	0.225	0.00878349	0.0153739	0
1	407	0.573077	0.225	0.00921861	0.0153739	0
1	408	0.573077	0.225	0.0100966	0.0181691	0
1	409	0.573077	0.225	0.00921861	0.016129	0
1	410	0.573077	0.225	0.00921861	0.0181691	0
1	411	0.573077	0.225	0.00921861	0.0188679	0
1	412	0.573077	0.225	0.00921861	0.0188679	0
1	413	0.573077	0.225	0.00921861	0.0188679	0
1	414	0.573077	0.225	0.00921861	0.0188679	0
1	415	0.573077	0.225	0.00921861	0.0188679	0
1	416	0.573077	0.225	0.0100966	0.0195667	0
1	417	0.573077	0.225	0.00877963	0.0195667	0
1	418	0.573077	0.225	0.00834065	0.0195667	0
1	419	0.573077	0.225	0.00965759	0.0174703	0
1	420	0.573077	0.225	0.00965759	0.0202655	0
1	421	0.573077	0.225	0.00966608	0.0202797	0
1	422	0.573077	0.225	0.0105356	0.0209644	0
1	423	0.573077	0.225	0.0105356	0.0209644	0
1	424	0.573077	0.225	0.0127305	0.0272537	0
1	425	0.573077	0.225	0.0127305	0.0272537	0
1	426	0.573077	0.225	0.0131694	0.0279525	0
1	427	0.573077	0.225	0.0131694	0.0286513	0
1	428	0.573077	0.225	0.0136084	0.0286513	0
1	429	0.573077	0.225	0.0131694	0.0272537	0
1	430	0.573077	0.225	0.0131694	0.0272537	0
1	431	0.573077	0.225	0.0131694	0.0314465	0
1	432	0.573077	0.225	0.0131694	0.0307692	0
1	433	0.573077	0.225	0.0131694	0.0307477	0
1	434	0.573077	0.225	0.0131694	0.0307477	0
1	435	0.573077	0.225	0.0166813	0.0307477	0
1	436	0.573077	0.225	0.0153644	0.0272537	0
1	437	0.573077	0.225	0.0153711	0.0272727	0
1	438	0.573077	0.225	0.0153644	0.0279525	0
1	439	0.573077	0.225	0.0153644	0.022362	0
1	440	0.573077	0.225	0.0162423	0.0230608	0
1	441	0.573077	0.225	0.0153846	0.0202655	0
1	442	0.573077	0.225	0.0171203	0.0216632	0
1	443	0.573077	0.225	0.0171203	0.022362	0
1	444	0.573077	0.225	0.0171203	0.0230608	0
1	445	0.573077	0.225	0.0179982	0.0237596	0
1	446	0.573077	0.225	0.0179982	0.0237596	0
1	447	0.573077	0.225	0.0179982	0.0265549	0
1	448	0.573077	0.225	0.0179982	0.0265549	0
1	449	0.573077	0.225	0.0184372	0.0286513	0
1	450	0.573077	0.225	0.0175593	0.0286513	0
1	451	0.573077	0.225	0.0175593	0.0286513	0
1	452	0.573077	0.225	0.0175593	0.0286513	0
1	453	0.573077	0.225	0.0184372	0.0300489	0
1	454	0.573077	0.225	0.0184372	0.0300489	0
1	455	0.573077	0.225	0.0184372	0.0300489	0
1	456	0.573077	0.225	0.0175747	0.0300489	0
1	457	0.573077	0.225	0.0175593	0.0300489	0
1	458	0.573077	0.225	0.0175593	0.0300489	0
1	459	0.573077	0.225	0.0175593	0.0293501	0
1	460	0.573077	0.225	0.0175593	0.0293501	0
1	461	0.573077	0.225	0.0175593	0.0293501	0
1	462	0.573077	0.225	0.0175593	0.0279525	0
1	463	0.573077	0.225	0.0175593	0.0279525	0
1	464	0.573077	0.225	0.0175593	0.0279525	0
1	465	0.573077	0.225	0.0175593	0.0244584	0
1	466	0.573077	0.225	0.0149254	0.0244584	0
1	467	0.573077	0.225	0.0153644	0.0251572	0
1	468	0.573077	0.225	0.0140474	0.0251572	0
1	469	0.573077	0.225	0.0140474	0.0251572	0
1	470	0.573077	0.225	0.0140474	0.0237596	0
1	471	0.573077	0.225	0.0140474	0.0272537	0
1	472	0.573077	0.225	0.0140474	0.0244584	0
1	473	0.573077	0.225	0.0140474	0.0230608	0
1	474	0.573077	0.225	0.0140598	0.0244584	0
1	475	0.573077	0.225	0.0149254	0.0244584	0
1	476	0.573077	0.225	0.0131694	0.0244584	0
1	477	0.573077	0.225	0.0131694	0.0244584	0
1	478	0.573077	0.225	0.0131694	0.0244584	0
1	479	0.573077	0.225	0.0131694	0.0244584	0
1	480	0.573077	0.225	0.0131694	0.0244584	0
1	481	0.573077	0.225	0.0131694	0.0244584	0
1	482	0.569231	0.2	0.0127305	0.0237596	0
1	483	0.569231	0.2	0.0127305	0.025856	0
1	484	0.569231	0.2	0.0127305	0.0217087	0
1	485	0.569231	0.2	0.0149254	0.025856	0
1	486	0.569231	0.2	0.0149254	0.025856	0
1	487	0.569231	0.2	0.0162423	0.037037	0
1	488	0.569231	0.2	0.0158033	0.0384347	0
1	489	0.569231	0.2	0.0162423	0.0384347	0
1	490	0.569231	0.2	0.0166813	0.0377358	0
1	491	0.569231	0.2	0.0166813	0.0377358	0
1	492	0.569231	0.2	0.0153644	0.0384347	0
1	493	0.569231	0.2	0.0127305	0.0349406	0
1	494	0.569231	0.2	0.0127305	0.0342418	0
1	495	0.569231	0.2	0.00877963	0.0342418	0
1	496	0.532051	0.2	0.00790167	0.037037	0
1	497	0.532051	0.2	0.00790167	0.037037	0
1	498	0.537179	0.191667	0.00834065	0.0391335	0
1	499	0.537179	0.191667	0.00834065	0.0391335	0
1	500	0.537179	0.191667	0.00834065	0.0265549	0
1	501	0.537179	0.191667	0.00877963	0.0195667	0
1	502	0.537179	0.191667	0.0100966	0.0195667	0
1	503	0.537179	0.191667	0.0100966	0.0202655	0
1	504	0.537179	0.191667	0.00921861	0.0202655	0
1	505	0.537179	0.191667	0.00877963	0.0202655	0
1	506	0.537179	0.191667	0.00877963	0.0202655	0
1	507	0.537179	0.191667	0.00921861	0.0202655	0
1	508	0.537179	0.191667	0.00921861	0.0174703	0
1	509	0.537179	0.191667	0.00921861	0.0174703	0
1	510	0.537179	0.191667	0.00921861	0.0174703	0
1	511	0.537179	0.191667	0.00921861	0.0139762	0
1	512	0.537179	0.191667	0.00921861	0.0132774	0
1	513	0.537179	0.191667	0.00921861	0.0125786	0
1	514	0.537179	0.191667	0.00790167	0.0104822	0
1	515	0.537179	0.191667	0.00790167	0.0104822	0
1	516	0.537179	0.191667	0.00615655	0.00978337	0
1	517	0.537179	0.191667	0.00614574	0.00978337	0
1	518	0.537179	0.191667	0.00614574	0.00978337	0
1	519	0.537179	0.191667	0.00614574	0.00978337	0
1	520	0.537179	0.191667	0.00570676	0.00978337	0
1	521	0.537179	0.191667	0.00526778	0.0104822	0
1	522	0.537179	0.191667	0.00526778	0.0104822	0
1	523	0.537179	0.191667	0.00395083	0.0104822	0
1	524	0.537179	0.191667	0.00351339	0.00979021	0
1	525	0.537179	0.191667	0.00395083	0.00978337	0
1	526	0.537179	0.191667	0.00395083	0.00978337	0
1	527	0.537179	0.191667	0.00395083	0.0118798	0
1	528	0.537179	0.191667	0.00395083	0.0118798	0
1	529	0.537179	0.191667	0.00395083	0.011181	0
1	530	0.537179	0.191667	0.00395083	0.011181	0
1	531	0.537179	0.191667	0.00395083	0.011181	0
1	532	0.537179	0.191667	0.00526778	0.0118798	0
1	533	0.537179	0.191667	0.00702371	0.0132774	0
1	534	0.537179	0.191667	0.00702371	0.0132774	0
1	535	0.537179	0.191667	0.00746269	0.0132774	0
1	536	0.537179	0.191667	0.00746269	0.0146751	0
1	537	0.537179	0.191667	0.00746269	0.0146751	0
1	538	0.537179	0.191667	0.00746269	0.0146751	0
1	539	0.537179	0.191667	0.00921861	0.0160727	0
1	540	0.537179	0.191667	0.00921861	0.0160727	0
1	541	0.537179	0.191667	0.00921861	0.0160727	0
1	542	0.537179	0.191667	0.00965759	0.0174703	0
1	543	0.537179	0.191667	0.00965759	0.0174703	0
1	544	0.537179	0.191667	0.00965759	0.0174703	0
1	545	0.537179	0.191667	0.0100966	0.0174703	0
1	546	0.537179	0.191667	0.0127305	0.0174703	0
1	547	0.537179	0.191667	0.0118525	0.0202655	0
1	548	0.537179	0.191667	0.0136084	0.0181691	0
1	549	0.537179	0.191667	0.0144864	0.0181691	0
1	550	0.537179	0.191667	0.0144864	0.0139762	0
1	551	0.537179	0.191667	0.0144864	0.0139762	0
1	552	0.537179	0.191667	0.0144864	0.0139762	0
1	553	0.537179	0.191667	0.0149254	0.0139762	0
1	554	0.537179	0.191667	0.0149254	0.0146751	0
1	555	0.537179	0.191667	0.0149254	0.0146751	0
1	556	0.537179	0.191667	0.0140474	0.0160727	0
1	557	0.537179	0.191667	0.0136084	0.0160727	0
1	558	0.537179	0.191667	0.0136084	0.0146751	0
1	559	0.537179	0.191667	0.0114135	0.0181691	0
1	560	0.537179	0.191667	0.0100966	0.0160727	0
1	561	0.537179	0.191667	0.0118525	0.0160727	0
1	562	0.538462	0.191667	0.0109745	0.0153739	0
1	563	0.538462	0.191667	0.0109745	0.0146751	0
1	564	0.538462	0.191667	0.0118525	0.0139762	0
1	565	0.538462	0.191667	0.0118525	0.0139762	0
1	566	0.542308	0.216667	0.0114135	0.0181691	0
1	567	0.542308	0.216667	0.0114135	0.0181691	0
1	568	0.541026	0.216667	0.0114135	0.016795	0
1	569	0.541026	0.216667	0.0114135	0.0167715	0
1	570	0.541026	0.216667	0.0109745	0.0160727	0
1	571	0.541026	0.216667	0.0109794	0.0126404	0
1	572	0.541026	0.216667	0.0114135	0.0139762	0
1	573	0.541026	0.216667	0.0118525	0.0139762	0
1	574	0.541026	0.216667	0.0100966	0.00909091	0
1	575	0.541026	0.216667	0.0100966	0.0132774	0
1	576	0.541026	0.216667	0.0105356	0.0132774	0
1	577	0.541026	0.216667	0.0105356	0.0132774	0
1	578	0.541026	0.216667	0.00877963	0.0132774	0
1	579	0.541026	0.216667	0.00877963	0.0132774	0
1	580	0.541026	0.216667	0.00877963	0.0125874	0
1	581	0.541026	0.216667	0.00877963	0.0125786	0
1	582	0.541026	0.216667	0.00877963	0.0125786	0
1	583	0.541026	0.216667	0.00834065	0.0125786	0
1	584	0.541026	0.216667	0.00834065	0.0139958	0
1	585	0.541026	0.216667	0.00746924	0.0167832	0
1	586	0.541026	0.216667	0.00747253	0.0161404	0
1	587	0.541026	0.216667	0.00877963	0.0195667	0
1	588	0.541026	0.216667	0.00877963	0.0195667	0
1	589	0.541026	0.216667	0.00878349	0.0181945	0
1	590	0.541026	0.216667	0.00877963	0.0181691	0
1	591	0.541026	0.216667	0.00834065	0.0188679	0
1	592	0.541026	0.216667	0.00834065	0.0188679	0
1	593	0.541026	0.216667	0.00703916	0.0169133	0
1	594	0.541026	0.216667	0.00790167	0.0230608	0
1	595	0.541026	0.216667	0.00790167	0.0210084	0
1	596	0.541026	0.216667	0.00921861	0.0209644	0
1	597	0.541026	0.216667	0.00921861	0.0209644	0
1	598	0.541026	0.216667	0.00746269	0.0202655	0
1	599	0.541026	0.216667	0.00746269	0.0202655	0
1	600	0.541026	0.216667	0.00746269	0.0154712	0
1	601	0.541026	0.216667	0.00746269	0.0167715	0
1	602	0.541026	0.216667	0.00746269	0.0181691	0
1	603	0.541026	0.216667	0.00746269	0.0181691	0
1	604	0.541026	0.26	0.00746269	0.0182073	0
1	605	0.438462	0.35	0.00746269	0.0216632	0
1	606	0.438462	0.35	0.00702371	0.0216632	0
1	607	0.438462	0.35	0.00703606	0.0216783	0
1	608	0.438462	0.35	0.00877963	0.0216783	0
1	609	0.438462	0.35	0.00877963	0.020979	0
1	610	0.438462	0.35	0.00879507	0.0189076	0
1	611	0.438462	0.35	0.00965759	0.0188679	0
1	612	0.438462	0.35	0.0100966	0.0188679	0
1	613	0.438462	0.35	0.0100966	0.0181691	0
1	614	0.438462	0.35	0.0100966	0.0181691	0
1	615	0.438462	0.35	0.0100966	0.0181691	0
1	616	0.438462	0.35	0.010101	0.016795	0
1	617	0.438462	0.35	0.0105356	0.0167715	0
1	618	0.438462	0.35	0.0105356	0.0167715	0
1	619	0.438462	0.35	0.0105356	0.0160727	0
1	620	0.438462	0.35	0.0105356	0.0153739	0
1	621	0.438462	0.35	0.0105356	0.0146751	0
1	622	0.438462	0.35	0.0105356	0.0146751	0
1	623	0.438462	0.35	0.0100966	0.0146751	0
1	624	0.438462	0.35	0.00965759	0.0146751	0
1	625	0.438462	0.35	0.00965759	0.0146751	0
1	626	0.438462	0.35	0.00923077	0.013986	0
1	627	0.438462	0.35	0.0100966	0.0139762	0
1	628	0.434615	0.325	0.00746269	0.0160727	0
1	629	0.434615	0.325	0.00746269	0.0160727	0
1	630	0.434615	0.325	0.00746269	0.0160727	0
1	631	0.434615	0.325	0.00790167	0.0174825	0
1	632	0.434615	0.325	0.00790167	0.0181691	0
1	633	0.434615	0.325	0.00658472	0.0167715	0
1	634	0.434615	0.325	0.00702679	0.0238095	0
1	635	0.434615	0.325	0.00704225	0.0288936	0
1	636	0.434615	0.325	0.00965759	0.0350385	0
1	637	0.434615	0.325	0.00965759	0.037037	0
1	638	0.434615	0.325	0.00965759	0.037037	0
1	639	0.434615	0.325	0.00965759	0.037037	0
1	640	0.434615	0.325	0.00965759	0.037037	0
1	641	0.434615	0.325	0.00965759	0.037037	0
1	642	0.434615	0.325	0.00965759	0.037037	0
1	643	0.434615	0.325	0.00966184	0.0303244	0
1	644	0.434615	0.325	0.0100966	0.0321454	0
1	645	0.434615	0.325	0.0100966	0.0321454	0
1	646	0.434615	0.325	0.0100966	0.033543	0
1	647	0.434615	0.325	0.0100966	0.033543	0
1	648	0.434615	0.325	0.0100966	0.0300489	0
1	649	0.434615	0.325	0.0109745	0.0321454	0
1	650	0.434615	0.325	0.0109745	0.0321454	0
1	651	0.434615	0.325	0.00965759	0.033543	0
1	652	0.434615	0.325	0.00965759	0.033543	0
1	653	0.434615	0.325	0.00965759	0.033543	0
1	654	0.434615	0.325	0.00965759	0.033543	0
1	655	0.434615	0.325	0.00965759	0.0328442	0
1	656	0.434615	0.325	0.00965759	0.0300489	0
1	657	0.434615	0.325	0.00965759	0.0266667	0
1	658	0.434615	0.325	0.00965759	0.0244584	0
1	659	0.434615	0.325	0.00921861	0.0244584	0
1	660	0.434615	0.325	0.00921861	0.0293501	0
1	661	0.434615	0.325	0.00664011	0.0287921	0
1	662	0.434615	0.325	0.0122915	0.0328442	0
1	663	0.434615	0.325	0.0122915	0.0329825	0
1	664	0.434615	0.325	0.0122915	0.037037	0
1	665	0.434615	0.325	0.0118525	0.0398323	0
1	666	0.434615	0.325	0.0118525	0.0398323	0
1	667	0.434615	0.325	0.0118525	0.0391335	0
1	668	0.434615	0.325	0.0118525	0.0398323	0
1	669	0.434615	0.325	0.0118525	0.0398323	0
1	670	0.434615	0.325	0.0118577	0.0352609	0
1	671	0.434615	0.325	0.0122915	0.0391335	0
1	672	0.434615	0.325	0.0122915	0.0391335	0
1	673	0.434615	0.325	0.0127305	0.0391335	0
1	674	0.434615	0.325	0.0127305	0.0391335	0
1	675	0.434615	0.325	0.0127305	0.0391335	0
1	676	0.434615	0.325	0.0127305	0.0391335	0
1	677	0.434615	0.325	0.0127305	0.0391335	0
1	678	0.434615	0.325	0.0109987	0.033052	0
1	680	0.434615	0.325	0.0109987	0.033052	0
1	681	0.434615	0.325	0.0114135	0.0328442	0
1	682	0.434615	0.325	0.0114135	0.0328442	0
1	683	0.434615	0.325	0.0114135	0.033543	0
1	684	0.434615	0.325	0.0114135	0.033543	0
1	685	0.434615	0.325	0.0114135	0.0342418	0
1	686	0.434615	0.325	0.0114135	0.0342418	0
1	687	0.434615	0.325	0.0114135	0.0321454	0
1	688	0.434615	0.325	0.0114135	0.033543	0
1	689	0.434615	0.325	0.0114135	0.0356394	0
1	690	0.434615	0.325	0.0109745	0.0363382	0
1	691	0.434615	0.325	0.0109745	0.0363382	0
1	692	0.434615	0.325	0.0109745	0.0363382	0
1	693	0.434615	0.325	0.0109745	0.0363636	0
1	694	0.434615	0.325	0.0109745	0.037037	0
1	695	0.434615	0.325	0.0109745	0.0356394	0
1	696	0.434615	0.325	0.0109745	0.037037	0
1	697	0.434615	0.325	0.0109745	0.0328442	0
1	698	0.434615	0.325	0.0109745	0.0308123	0
1	699	0.434615	0.325	0.0109745	0.0307477	0
1	700	0.434615	0.325	0.0100966	0.0272537	0
1	701	0.434615	0.325	0.0100966	0.0272537	0
1	702	0.434615	0.325	0.00877963	0.0272537	0
1	703	0.434615	0.325	0.00835165	0.0252454	0
1	704	0.434615	0.325	0.00921861	0.0265549	0
1	705	0.434615	0.325	0.00834065	0.0279525	0
1	706	0.434615	0.325	0.00877963	0.0279525	0
1	707	0.434615	0.325	0.00877963	0.0279525	0
1	708	0.434615	0.325	0.00877963	0.0272537	0
1	709	0.434615	0.325	0.00834065	0.0307477	0
1	710	0.434615	0.325	0.00834065	0.0307477	0
1	711	0.434615	0.325	0.00834065	0.0307692	0
1	712	0.434615	0.325	0.00834065	0.0314465	0
1	713	0.434615	0.325	0.00746924	0.0287316	0
1	714	0.434615	0.325	0.00746269	0.0286513	0
1	715	0.434615	0.325	0.00746269	0.0300489	0
1	716	0.434615	0.325	0.00790167	0.0300489	0
1	717	0.434615	0.325	0.00790167	0.0300489	0
1	718	0.434615	0.325	0.00703606	0.0280505	0
1	719	0.434615	0.325	0.00834065	0.0293501	0
1	720	0.434615	0.325	0.0109745	0.0307477	0
1	721	0.434615	0.325	0.0109745	0.0307477	0
1	722	0.434615	0.325	0.0109745	0.0307477	0
1	723	0.434615	0.325	0.0118525	0.0314465	0
1	724	0.434615	0.325	0.0118525	0.0314465	0
1	725	0.434615	0.325	0.0114135	0.0314465	0
1	726	0.434615	0.325	0.0114135	0.0314465	0
1	727	0.434615	0.325	0.0105541	0.0349406	0
1	728	0.434615	0.325	0.0114135	0.0349406	0
1	729	0.434615	0.325	0.0114135	0.0293501	0
1	730	0.434615	0.325	0.0114135	0.0293501	0
1	731	0.434615	0.325	0.0122915	0.0279525	0
1	732	0.434615	0.325	0.0122915	0.0279525	0
1	733	0.434615	0.325	0.0114135	0.0307477	0
1	734	0.434615	0.325	0.0109745	0.0307477	0
1	735	0.434615	0.325	0.0118525	0.0300489	0
1	736	0.434615	0.325	0.0140474	0.0300699	0
1	737	0.434615	0.325	0.013181	0.0245787	0
1	738	0.434615	0.325	0.0153644	0.0244584	0
1	739	0.434615	0.325	0.0153644	0.0244584	0
1	740	0.434615	0.325	0.0158033	0.0202655	0
1	741	0.434615	0.325	0.0158033	0.0202655	0
1	742	0.434615	0.325	0.0158033	0.0195667	0
1	743	0.434615	0.325	0.0158033	0.0195667	0
1	744	0.434615	0.325	0.0158033	0.0195667	0
1	745	0.434615	0.325	0.0136384	0.0133803	0
1	746	0.434615	0.325	0.0136084	0.0146751	0
1	747	0.434615	0.325	0.0136084	0.0146751	0
1	748	0.434615	0.325	0.0136084	0.0146751	0
1	749	0.434615	0.325	0.0123077	0.0153739	0
1	750	0.434615	0.325	0.0122915	0.0153739	0
1	751	0.434615	0.325	0.0109745	0.0174703	0
1	752	0.434615	0.325	0.0109745	0.0174703	0
1	753	0.434615	0.325	0.0101054	0.0174703	0
1	754	0.434615	0.325	0.00792952	0.0168658	0
1	755	0.434615	0.325	0.00921861	0.0216632	0
1	756	0.434615	0.325	0.00921861	0.0216632	0
1	757	0.434615	0.325	0.00877963	0.0231092	0
1	758	0.434615	0.325	0.00877963	0.0230608	0
1	759	0.434615	0.325	0.00877963	0.0265549	0
1	760	0.434615	0.325	0.00702371	0.0272537	0
1	761	0.434615	0.325	0.00702371	0.0272537	0
1	762	0.434615	0.325	0.00702371	0.0272537	0
1	763	0.434615	0.325	0.00702371	0.0237596	0
1	764	0.434615	0.325	0.00702679	0.0223933	0
1	765	0.434615	0.325	0.00746269	0.0272537	0
1	766	0.434615	0.325	0.00921861	0.025856	0
1	767	0.434615	0.325	0.00921861	0.0244927	0
1	768	0.434615	0.325	0.00921861	0.0244584	0
1	769	0.434615	0.325	0.0122915	0.0244584	0
1	770	0.434615	0.325	0.0127305	0.0244584	0
1	771	0.434615	0.325	0.0140474	0.0251572	0
1	772	0.434615	0.325	0.0144864	0.0251572	0
1	773	0.434615	0.325	0.0144864	0.0251572	0
1	774	0.434615	0.325	0.0153644	0.0251572	0
1	775	0.434615	0.325	0.0153644	0.0251572	0
1	776	0.434615	0.325	0.0136204	0.0162774	0
1	777	0.434615	0.325	0.0166813	0.0195667	0
1	778	0.434615	0.325	0.0166813	0.0195667	0
1	779	0.434615	0.325	0.0184372	0.0195667	0
1	780	0.434615	0.325	0.0171203	0.0195667	0
1	781	0.434615	0.325	0.0171203	0.0195667	0
1	782	0.569231	0.2	0.0179982	0.0202655	0
1	783	0.569231	0.2	0.0179982	0.0202655	0
1	784	0.569231	0.2	0.0179982	0.0202655	0
1	785	0.569231	0.2	0.0171203	0.0195667	0
1	786	0.569231	0.2	0.0175593	0.0195667	0
1	787	0.569231	0.2	0.0162423	0.0195667	0
1	788	0.569231	0.2	0.0122915	0.0216632	0
1	789	0.569231	0.2	0.0122915	0.0216632	0
1	790	0.569231	0.2	0.0131694	0.0133521	0
1	791	0.569231	0.2	0.0127305	0.0146751	0
1	792	0.569231	0.2	0.0122915	0.0146751	0
1	793	0.569231	0.2	0.0109745	0.0146751	0
1	794	0.569231	0.2	0.0122915	0.0146751	0
1	795	0.569231	0.2	0.0122915	0.0153739	0
1	796	0.569231	0.2	0.0118525	0.0125786	0
1	797	0.569231	0.2	0.0118525	0.0125786	0
1	798	0.569231	0.2	0.0109745	0.0132774	0
1	799	0.569231	0.2	0.0122915	0.0146751	0
1	800	0.569231	0.2	0.0122915	0.0146751	0
1	801	0.569231	0.2	0.00921861	0.0139762	0
1	802	0.569231	0.2	0.00965759	0.0139762	0
1	803	0.569231	0.2	0.00966184	0.0139762	0
1	804	0.569231	0.2	0.0100966	0.0139762	0
1	805	0.569231	0.2	0.0100966	0.0139762	0
1	806	0.569231	0.2	0.00921861	0.0132774	0
1	807	0.569231	0.2	0.00921861	0.0125786	0
1	808	0.569231	0.2	0.00921861	0.0125786	0
1	809	0.569231	0.2	0.00921861	0.0118798	0
1	810	0.569231	0.2	0.00921861	0.011181	0
1	811	0.569231	0.2	0.00921861	0.00978337	0
1	812	0.569231	0.2	0.00921861	0.0104822	0
1	813	0.569231	0.2	0.00877963	0.00908456	0
1	814	0.569231	0.2	0.00877963	0.00908456	0
1	815	0.569231	0.2	0.00877963	0.00908456	0
1	816	0.569231	0.2	0.00877963	0.00978337	0
1	817	0.569231	0.2	0.00877963	0.00908456	0
1	818	0.569231	0.2	0.00834065	0.00908456	0
1	819	0.569231	0.2	0.00834065	0.00908456	0
1	820	0.569231	0.2	0.00834065	0.00908456	0
1	821	0.569231	0.2	0.00834065	0.00908456	0
1	822	0.572165	0.206897	0.00835165	0.00841515	0
1	823	0.574359	0.233333	0.00965759	0.0118798	0
1	824	0.574359	0.233333	0.00965759	0.0125786	0
1	825	0.574359	0.233333	0.0105356	0.011181	0
1	826	0.574359	0.233333	0.0105356	0.0118798	0
1	827	0.574359	0.233333	0.0109745	0.0118798	0
1	828	0.574359	0.233333	0.00921861	0.0118798	0
1	829	0.574359	0.233333	0.00921861	0.0118798	0
1	830	0.574359	0.233333	0.00965759	0.0125786	0
1	831	0.574359	0.233333	0.00965759	0.0125786	0
1	832	0.574359	0.233333	0.00965759	0.0139762	0
1	833	0.574359	0.233333	0.00965759	0.0139762	0
1	834	0.580769	0.233333	0.00965759	0.0167715	0
1	835	0.580769	0.233333	0.00965759	0.0167715	0
1	836	0.580769	0.233333	0.00965759	0.0160839	0
1	837	0.580769	0.233333	0.00921861	0.0174703	0
1	838	0.580769	0.233333	0.0100966	0.0174703	0
1	839	0.580769	0.233333	0.00921861	0.0167715	0
1	840	0.580769	0.233333	0.00921861	0.0174948	0
1	841	0.580769	0.233333	0.00877963	0.0188811	0
1	842	0.580769	0.233333	0.00877963	0.0195667	0
1	843	0.574359	0.233333	0.00965759	0.0195667	0
1	844	0.574359	0.233333	0.0105356	0.0195667	0
1	845	0.574359	0.233333	0.0105356	0.0195667	0
1	846	0.574359	0.233333	0.0105356	0.0202655	0
1	847	0.574359	0.233333	0.0105356	0.0202655	0
1	848	0.574359	0.233333	0.0105356	0.0188679	0
1	849	0.574359	0.233333	0.0118525	0.0168067	0
1	850	0.574359	0.233333	0.0118525	0.0167715	0
1	851	0.574359	0.233333	0.0109745	0.0146751	0
1	852	0.574359	0.233333	0.0114135	0.0139762	0
1	853	0.575641	0.241667	0.0114135	0.0139762	0
1	854	0.575641	0.241667	0.0109745	0.0153739	0
1	855	0.575641	0.241667	0.0109745	0.0153739	0
1	856	0.575641	0.241667	0.0114135	0.0153739	0
1	857	0.575641	0.241667	0.0114135	0.0153739	0
1	858	0.575641	0.241667	0.0118525	0.0132774	0
1	859	0.575641	0.241667	0.0118525	0.0132774	0
1	860	0.575641	0.241667	0.0118734	0.013296	0
1	861	0.575641	0.241667	0.0136084	0.013296	0
1	862	0.575641	0.241667	0.0136084	0.0132774	0
1	863	0.575641	0.241667	0.0136084	0.0132774	0
1	864	0.575641	0.241667	0.0140474	0.0132774	0
1	865	0.575641	0.241667	0.0140474	0.0132774	0
1	866	0.575641	0.241667	0.0140474	0.0132774	0
1	867	0.575641	0.241667	0.0140474	0.0132774	0
1	868	0.575641	0.241667	0.0140474	0.0132774	0
1	869	0.575641	0.241667	0.0131694	0.0132774	0
1	870	0.575641	0.241667	0.0131694	0.0125874	0
1	871	0.575641	0.241667	0.0131694	0.0125786	0
1	872	0.575641	0.241667	0.0131694	0.00978337	0
1	873	0.575641	0.241667	0.0105727	0.00701754	0
1	874	0.575641	0.241667	0.0114135	0.00838574	0
1	875	0.575641	0.241667	0.0114135	0.00842697	0
1	876	0.575641	0.241667	0.0114135	0.0132774	0
1	877	0.575641	0.241667	0.0127305	0.0132774	0
1	878	0.575641	0.241667	0.0114135	0.0132774	0
1	879	0.575641	0.241667	0.00965759	0.0181691	0
1	880	0.575641	0.241667	0.00966184	0.0181691	0
1	881	0.575641	0.241667	0.0100966	0.0181691	0
1	882	0.494656	0.208696	0.00923889	0.0168658	0
1	883	0.415385	0.2	0.0105356	0.0209644	0
1	884	0.447436	0.408333	0.0109745	0.0209644	0
1	885	0.447436	0.408333	0.0109745	0.022362	0
1	886	0.447436	0.408333	0.0118525	0.0230608	0
1	887	0.447436	0.408333	0.0118525	0.0230608	0
1	888	0.447436	0.408333	0.0118525	0.0230608	0
1	889	0.447436	0.408333	0.0118525	0.0230608	0
1	890	0.447436	0.408333	0.0118525	0.0230608	0
1	891	0.447436	0.408333	0.0118525	0.0230608	0
1	892	0.447436	0.408333	0.0118525	0.0230608	0
1	893	0.447436	0.408333	0.0118525	0.0230608	0
1	894	0.447436	0.408333	0.0136084	0.0230608	0
1	895	0.447436	0.408333	0.0127305	0.022362	0
1	896	0.447436	0.408333	0.0127305	0.022362	0
1	897	0.447436	0.408333	0.0127305	0.0216935	0
1	898	0.447436	0.408333	0.0127305	0.022362	0
1	899	0.447436	0.408333	0.013181	0.0230931	0
1	900	0.447436	0.408333	0.0140474	0.0244584	0
1	901	0.447436	0.408333	0.0162423	0.0244584	0
1	902	0.447436	0.408333	0.0162423	0.0237596	0
1	903	0.447436	0.408333	0.0162423	0.0237596	0
2	101	0.434615	0.325	0.00702371	0.00978337	0
2	102	0.434615	0.325	0.00702371	0.0104822	0
2	103	0.434615	0.325	0.0105356	0.011181	0
2	104	0.434615	0.325	0.0105356	0.011181	0
2	105	0.434615	0.325	0.0100966	0.011181	0
2	106	0.434615	0.325	0.0193152	0.0160727	0
2	107	0.434615	0.325	0.0254609	0.0202655	0
2	108	0.434615	0.325	0.0280948	0.0202655	0
2	109	0.434615	0.325	0.0289728	0.0202655	0
2	110	0.434615	0.325	0.0320457	0.0202655	0
2	111	0.434615	0.325	0.0320457	0.0202655	0
2	112	0.434615	0.325	0.0425812	0.0209644	0
2	113	0.434615	0.325	0.0425812	0.0209644	0
2	114	0.434615	0.325	0.0421422	0.0209644	0
2	115	0.434615	0.325	0.0421422	0.0209644	0
2	116	0.434615	0.325	0.0412643	0.0202655	0
2	117	0.434615	0.325	0.0395083	0.0125786	0
2	118	0.434615	0.325	0.0336823	0.0126939	0
2	119	0.434615	0.325	0.0610184	0.0216632	0
2	120	0.434615	0.325	0.0610184	0.0216632	0
2	121	0.434615	0.325	0.0618964	0.0216632	0
2	122	0.434615	0.325	0.0618964	0.0216632	0
2	123	0.434615	0.325	0.0624158	0.0217391	0
2	124	0.434615	0.325	0.0825285	0.0251572	0
2	125	0.434615	0.325	0.0911121	0.025856	0
2	126	0.434615	0.325	0.11194	0.025856	1
2	127	0.434615	0.325	0.11194	0.0279525	1
2	128	0.434615	0.325	0.11194	0.0279525	1
2	129	0.434615	0.325	0.11194	0.0279525	1
2	130	0.434615	0.325	0.116769	0.0279525	1
2	131	0.434615	0.325	0.11633	0.0293501	1
2	132	0.434615	0.325	0.115452	0.0293501	1
2	133	0.434615	0.325	0.114574	0.0293501	1
2	134	0.434615	0.325	0.121159	0.0293501	1
2	135	0.434615	0.325	0.121159	0.0293501	1
2	136	0.434615	0.325	0.121159	0.0293501	1
2	137	0.434615	0.325	0.120281	0.0321454	1
2	138	0.434615	0.325	0.125988	0.0272537	1
2	139	0.434615	0.325	0.125988	0.0272537	1
2	140	0.434615	0.325	0.126427	0.0286513	1
2	141	0.434615	0.325	0.126427	0.0286513	1
2	142	0.434615	0.325	0.126427	0.0286513	1
2	143	0.434615	0.325	0.122476	0.0286513	1
2	144	0.434615	0.325	0.119842	0.0307477	1
2	145	0.434615	0.325	0.119842	0.0300699	1
2	146	0.434615	0.325	0.119842	0.0279525	1
2	147	0.434615	0.325	0.107025	0.0242165	1
2	148	0.434615	0.325	0.107025	0.0242165	1
2	149	0.434615	0.325	0.154083	0.0384347	1
2	150	0.434615	0.325	0.154083	0.0384347	1
2	151	0.434615	0.325	0.154083	0.0391335	1
2	152	0.434615	0.325	0.154083	0.0391335	1
2	153	0.434615	0.325	0.153644	0.0398323	1
2	154	0.434615	0.325	0.153644	0.0398323	1
2	155	0.434615	0.325	0.153644	0.0398323	1
2	156	0.434615	0.325	0.153644	0.0384347	1
2	157	0.434615	0.325	0.153644	0.0384347	1
2	158	0.434615	0.325	0.153644	0.0377622	1
2	159	0.434615	0.325	0.153644	0.0377358	1
2	160	0.434615	0.325	0.153644	0.0377358	1
2	161	0.434615	0.325	0.153644	0.0377358	1
2	162	0.434615	0.325	0.075925	0.034386	0
2	164	0.434615	0.325	0.075925	0.034386	0
2	165	0.434615	0.325	0.071554	0.0349406	0
2	166	0.434615	0.325	0.071554	0.0349406	0
2	167	0.434615	0.325	0.071554	0.0349406	0
2	168	0.434615	0.325	0.071554	0.0314465	0
2	169	0.434615	0.325	0.071554	0.0314465	0
2	170	0.434615	0.325	0.071554	0.0314465	0
2	171	0.434615	0.325	0.071554	0.0321454	0
2	172	0.434615	0.325	0.071554	0.030112	0
2	173	0.434615	0.325	0.071554	0.0300489	0
2	174	0.434615	0.325	0.071554	0.0300489	0
2	175	0.434615	0.325	0.0716169	0.0293706	0
2	176	0.434615	0.325	0.0728709	0.0293501	0
2	177	0.434615	0.325	0.0728709	0.0279525	0
2	178	0.434615	0.325	0.0728709	0.0265549	0
2	179	0.434615	0.325	0.072432	0.0251572	0
2	180	0.434615	0.325	0.072432	0.025856	0
2	181	0.434615	0.325	0.0693591	0.025856	0
2	182	0.434615	0.325	0.0588235	0.0272537	0
2	183	0.434615	0.325	0.0588235	0.0272537	0
2	184	0.434615	0.325	0.0559225	0.0230608	0
2	185	0.434615	0.325	0.0557507	0.0230608	0
2	186	0.434615	0.325	0.0535558	0.0230608	0
2	187	0.434615	0.325	0.0443761	0.022362	0
2	188	0.434615	0.325	0.0452151	0.022362	0
2	189	0.434615	0.325	0.0386304	0.022362	0
2	190	0.434615	0.325	0.0386304	0.022362	0
2	191	0.434615	0.325	0.0338016	0.0188679	0
2	192	0.434615	0.325	0.0338016	0.0188679	0
2	193	0.434615	0.325	0.0201932	0.0125786	0
2	194	0.434615	0.325	0.0201932	0.0125786	0
2	195	0.434615	0.325	0.0201932	0.0125786	0
2	196	0.434615	0.325	0.0193152	0.0118798	0
2	197	0.434615	0.325	0.0149254	0.011181	0
2	198	0.434615	0.325	0.0136084	0.011181	0
2	199	0.434615	0.325	0.0136084	0.0118798	0
2	200	0.434615	0.325	0.01321	0.0111888	0
2	201	0.434615	0.325	0.0158033	0.011181	0
2	202	0.434615	0.325	0.0158033	0.011181	0
2	203	0.434615	0.325	0.0119363	0.00840925	0
2	204	0.434615	0.325	0.0149385	0.00840336	0
2	205	0.434615	0.325	0.0158033	0.0104822	0
2	206	0.434615	0.325	0.0158033	0.0104822	0
2	207	0.434615	0.325	0.0153644	0.0104822	0
2	208	0.434615	0.325	0.0144864	0.0104822	0
2	209	0.434615	0.19	0.0171731	0.00981079	0
2	210	0.434615	0.158333	0.0193152	0.0118798	0
2	211	0.434615	0.158333	0.0193152	0.0118798	0
2	212	0.434615	0.158333	0.0193152	0.0118798	0
2	213	0.408974	0.158333	0.0131694	0.0118798	0
2	214	0.408974	0.158333	0.0136264	0.0126139	0
2	215	0.408974	0.158333	0.0149254	0.0167715	0
2	216	0.408974	0.158333	0.0127641	0.0167715	0
2	217	0.408974	0.158333	0.0136084	0.0167715	0
2	218	0.408974	0.158333	0.0122915	0.0146751	0
2	219	0.408974	0.158333	0.0122915	0.0153739	0
2	220	0.408974	0.158333	0.0118525	0.0146751	0
2	221	0.408974	0.158333	0.0118525	0.0146751	0
2	222	0.415385	0.158333	0.0100966	0.0139762	0
2	223	0.415385	0.158333	0.0100966	0.0139762	0
2	224	0.415385	0.158333	0.0100966	0.0139762	0
2	225	0.415385	0.165217	0.00793301	0.0126227	0
2	226	0.415385	0.2	0.00965759	0.0146751	0
2	227	0.415385	0.2	0.00965759	0.0146751	0
2	228	0.415385	0.2	0.00791905	0.0140056	0
2	229	0.415385	0.2	0.00834065	0.0153739	0
2	230	0.415385	0.2	0.00834065	0.0153739	0
2	231	0.415385	0.2	0.00790167	0.0153739	0
2	232	0.415385	0.2	0.00921861	0.0160727	0
2	233	0.415385	0.2	0.00921861	0.0160727	0
2	234	0.415385	0.2	0.00921861	0.0160727	0
2	235	0.415385	0.2	0.00921861	0.0160727	0
2	236	0.415385	0.2	0.00921861	0.0160727	0
2	237	0.415385	0.2	0.00834798	0.0140056	0
2	238	0.415385	0.2	0.00834065	0.0139762	0
2	239	0.415385	0.2	0.00834065	0.0139762	0
2	240	0.415385	0.2	0.00834065	0.0139762	0
2	241	0.415385	0.2	0.00834065	0.0139762	0
2	242	0.415385	0.2	0.00790514	0.0119048	0
2	243	0.415385	0.2	0.00746269	0.0125962	0
2	244	0.415385	0.2	0.00877963	0.0132774	0
2	245	0.415385	0.2	0.00834065	0.0132774	0
2	246	0.415385	0.2	0.00834065	0.0132774	0
2	247	0.415385	0.2	0.00834065	0.0132774	0
2	248	0.415385	0.2	0.0074791	0.0119382	0
2	249	0.415385	0.2	0.00877963	0.0146853	0
2	250	0.415385	0.2	0.00877963	0.0146751	0
2	251	0.415385	0.2	0.00877963	0.0146751	0
2	252	0.415385	0.2	0.00877963	0.0139762	0
2	253	0.415385	0.2	0.00748569	0.0126404	0
2	254	0.415385	0.2	0.00921861	0.0167715	0
2	255	0.415385	0.2	0.00921861	0.0167715	0
2	256	0.408974	0.158333	0.00921861	0.0174703	0
2	257	0.408974	0.158333	0.00921861	0.0174703	0
2	258	0.408974	0.158333	0.00921861	0.0174703	0
2	259	0.408974	0.158333	0.00921861	0.0174703	0
2	260	0.408974	0.158333	0.00877963	0.0174703	0
2	261	0.408974	0.158333	0.00877963	0.0174703	0
2	262	0.408974	0.158333	0.00790167	0.0181691	0
2	263	0.408974	0.158333	0.00921861	0.0188679	0
2	264	0.408974	0.158333	0.00921861	0.0188679	0
2	265	0.408974	0.158333	0.00877963	0.0181691	0
2	266	0.408974	0.158333	0.00877963	0.0181691	0
2	267	0.408974	0.158333	0.00965759	0.0154278	0
2	268	0.408974	0.158333	0.00965759	0.0160727	0
2	269	0.408974	0.158333	0.00791557	0.0146751	0
2	270	0.408974	0.158333	0.00790514	0.013296	0
2	271	0.408974	0.158333	0.00834065	0.0132774	0
2	272	0.408974	0.158333	0.00834065	0.0132774	0
2	273	0.408974	0.158333	0.00834065	0.0132774	0
2	274	0.408974	0.158333	0.00834065	0.0132774	0
2	275	0.408974	0.158333	0.00746269	0.0132774	0
2	276	0.408974	0.158333	0.00877963	0.0104822	0
2	277	0.408974	0.158333	0.00877963	0.0104822	0
2	278	0.408974	0.158333	0.0100966	0.0125786	0
2	279	0.408974	0.158333	0.0100966	0.0118881	0
2	280	0.408974	0.158333	0.00792952	0.00912281	0
2	281	0.408974	0.158333	0.00921861	0.0104822	0
2	282	0.408974	0.158333	0.00965759	0.0125786	0
2	283	0.408974	0.158333	0.00965759	0.0132774	0
2	284	0.408974	0.158333	0.00965759	0.0146751	0
2	285	0.408974	0.158333	0.0100966	0.0146751	0
2	286	0.408974	0.158333	0.0100966	0.0132774	0
2	287	0.408974	0.158333	0.0100966	0.0132774	0
2	288	0.408974	0.158333	0.0100966	0.0132774	0
2	289	0.408974	0.158333	0.0109745	0.0174703	0
2	290	0.408974	0.158333	0.0100966	0.0174703	0
2	291	0.408974	0.158333	0.0100966	0.0174703	0
2	292	0.408974	0.158333	0.0105356	0.0188679	0
2	293	0.408974	0.158333	0.0122915	0.0188679	0
2	294	0.408974	0.158333	0.0122915	0.0188679	0
2	295	0.408974	0.158333	0.0114286	0.0182328	0
2	296	0.408974	0.158333	0.0122915	0.0216632	0
2	297	0.408974	0.158333	0.0149254	0.0181691	0
2	298	0.408974	0.158333	0.0149254	0.0174948	0
2	299	0.408974	0.158333	0.0141405	0.0182073	0
2	300	0.408974	0.158333	0.0197542	0.0202655	0
2	301	0.408974	0.158333	0.0197542	0.0230608	0
2	302	0.408974	0.158333	0.0197542	0.0230608	0
2	303	0.408974	0.158333	0.0201932	0.0230608	0
2	304	0.408974	0.158333	0.0211175	0.0237929	0
2	305	0.408974	0.158333	0.0223979	0.0244584	0
2	306	0.408974	0.158333	0.022827	0.0238095	0
2	307	0.408974	0.158333	0.024144	0.0244584	0
2	308	0.408974	0.158333	0.024144	0.0279525	0
2	309	0.408974	0.158333	0.024583	0.0279525	0
2	310	0.408974	0.158333	0.0250219	0.0272537	0
2	311	0.408974	0.158333	0.0224373	0.0252101	0
2	312	0.408974	0.158333	0.0188762	0.0237596	0
2	313	0.408974	0.158333	0.0188762	0.0237596	0
2	314	0.408974	0.158333	0.0179982	0.0237596	0
2	315	0.408974	0.158333	0.0171203	0.0251572	0
2	316	0.408974	0.158333	0.00973882	0.0224247	0
2	317	0.408974	0.158333	0.0105356	0.022362	0
2	318	0.408974	0.158333	0.0105356	0.0238262	0
2	319	0.408974	0.158333	0.00965759	0.025856	0
2	320	0.408974	0.158333	0.00965759	0.0286513	0
2	321	0.408974	0.158333	0.00965759	0.0286513	0
2	322	0.408974	0.158333	0.00965759	0.0307477	0
2	323	0.408974	0.158333	0.00965759	0.0244584	0
2	324	0.408974	0.158333	0.00965759	0.0244584	0
2	325	0.408974	0.158333	0.00877963	0.022362	0
2	326	0.408974	0.158333	0.00878349	0.0265549	0
2	327	0.408974	0.158333	0.00877963	0.0265549	0
2	328	0.408974	0.158333	0.00834065	0.0265549	0
2	329	0.408974	0.158333	0.00834065	0.0265549	0
2	330	0.408974	0.158333	0.00834065	0.0265549	0
2	331	0.408974	0.158333	0.00746924	0.0251924	0
2	332	0.408974	0.158333	0.00790167	0.0251572	0
2	333	0.408974	0.158333	0.00790167	0.0251572	0
2	334	0.408974	0.158333	0.00790167	0.0230608	0
2	335	0.408974	0.158333	0.00921861	0.0209644	0
2	336	0.408974	0.158333	0.00965759	0.0209644	0
2	337	0.408974	0.158333	0.00965759	0.0209644	0
2	338	0.408974	0.158333	0.00965759	0.0209644	0
2	339	0.408974	0.158333	0.00965759	0.0209644	0
2	340	0.408974	0.158333	0.00965759	0.0174703	0
2	341	0.408974	0.158333	0.0109745	0.022362	0
2	342	0.408974	0.158333	0.0109745	0.022362	0
2	343	0.408974	0.158333	0.0101188	0.0223776	0
2	344	0.408974	0.158333	0.0114185	0.0230608	0
2	345	0.408974	0.158333	0.0118525	0.0230608	0
2	346	0.408974	0.158333	0.0118525	0.0230608	0
2	347	0.408974	0.158333	0.0136084	0.0216632	0
2	348	0.408974	0.158333	0.0131694	0.0216632	0
2	349	0.408974	0.158333	0.0131694	0.0195667	0
2	350	0.408974	0.158333	0.0131694	0.0195667	0
2	351	0.408974	0.158333	0.0131694	0.0195667	0
2	352	0.408974	0.158333	0.0122915	0.0195667	0
2	353	0.408974	0.158333	0.0118577	0.0195667	0
2	354	0.408974	0.158333	0.0118525	0.0195667	0
2	355	0.408974	0.158333	0.0118525	0.0195667	0
2	356	0.408974	0.158333	0.00750221	0.016163	0
2	357	0.408974	0.158333	0.0100966	0.0181691	0
2	358	0.408974	0.158333	0.0100966	0.0154494	0
2	359	0.408974	0.158333	0.0100966	0.0174703	0
2	360	0.408974	0.158333	0.0100966	0.0181691	0
2	361	0.408974	0.158333	0.0100966	0.0181691	0
2	362	0.408974	0.158333	0.00921861	0.0167715	0
2	363	0.408974	0.158333	0.00921861	0.0167715	0
2	364	0.408974	0.158333	0.0100966	0.0167715	0
2	365	0.408974	0.158333	0.00965759	0.0160727	0
2	366	0.408974	0.158333	0.00965759	0.0160727	0
2	367	0.408974	0.158333	0.0100966	0.0132774	0
2	368	0.408974	0.158333	0.0100966	0.0132774	0
2	369	0.408974	0.158333	0.00965759	0.0132774	0
2	370	0.408974	0.158333	0.00835165	0.00917431	0
2	371	0.408974	0.158333	0.00965759	0.0153739	0
2	372	0.408974	0.158333	0.00965759	0.0153739	0
2	373	0.408974	0.158333	0.00965759	0.0153739	0
2	374	0.408974	0.158333	0.00965759	0.0153739	0
2	375	0.408974	0.158333	0.0100966	0.0139762	0
2	376	0.408974	0.158333	0.0100966	0.0139762	0
2	377	0.408974	0.158333	0.00965759	0.0146751	0
2	378	0.408974	0.158333	0.00965759	0.0146751	0
2	379	0.408974	0.158333	0.00965759	0.0160727	0
2	380	0.408974	0.158333	0.00965759	0.0160727	0
2	381	0.408974	0.158333	0.00965759	0.0160727	0
2	382	0.408974	0.158333	0.0100966	0.0125786	0
2	383	0.408974	0.158333	0.0100966	0.0125786	0
2	384	0.408974	0.158333	0.0105356	0.0125786	0
2	385	0.408974	0.158333	0.0105356	0.0132774	0
2	386	0.408974	0.158333	0.0105356	0.0132774	0
2	387	0.408974	0.158333	0.0100966	0.0132774	0
2	388	0.408974	0.158333	0.00790167	0.0118798	0
2	389	0.408974	0.158333	0.00790167	0.0118798	0
2	390	0.408974	0.158333	0.00790167	0.0118798	0
2	391	0.408974	0.158333	0.00790167	0.00908456	0
2	392	0.408974	0.158333	0.00746269	0.00908456	0
2	393	0.408974	0.158333	0.00746269	0.00908456	0
2	394	0.410256	0.158333	0.00791557	0.0140154	0
2	395	0.410256	0.158333	0.00965759	0.0167715	0
2	396	0.410256	0.158333	0.00965759	0.0181691	0
2	397	0.410256	0.158333	0.00965759	0.0181691	0
2	398	0.410256	0.158333	0.00965759	0.0181691	0
2	399	0.409499	0.158333	0.00966608	0.0181691	0
2	400	0.408974	0.158333	0.0105541	0.0174825	0
2	401	0.408974	0.158333	0.0122915	0.0174703	0
2	402	0.408974	0.158333	0.0122915	0.0174703	0
2	403	0.408974	0.158333	0.0122915	0.0167715	0
2	404	0.408974	0.158333	0.0122915	0.0167715	0
2	405	0.408974	0.158333	0.0114135	0.0167715	0
2	406	0.408974	0.158333	0.0109745	0.0139762	0
2	407	0.408974	0.158333	0.0109745	0.0125786	0
2	408	0.408974	0.158333	0.0109745	0.0125786	0
2	409	0.408974	0.158333	0.0105356	0.0132774	0
2	410	0.408974	0.158333	0.0105356	0.0153739	0
2	411	0.408974	0.158333	0.0109745	0.0181691	0
2	412	0.408974	0.158333	0.0109745	0.0181691	0
2	413	0.408974	0.158333	0.0109745	0.0181691	0
2	414	0.408974	0.159664	0.0109745	0.0181691	0
2	415	0.410256	0.166667	0.0114135	0.0160727	0
2	416	0.410256	0.166667	0.0122915	0.0160727	0
2	417	0.410256	0.166667	0.0122915	0.0160727	0
2	418	0.410256	0.166667	0.0101277	0.0119048	0
2	419	0.410256	0.166667	0.0118525	0.0118798	0
2	420	0.410256	0.166667	0.0118525	0.0118798	0
2	421	0.410256	0.166667	0.0105356	0.0104822	0
2	422	0.410256	0.166667	0.0127305	0.00978337	0
2	423	0.410256	0.166667	0.0127305	0.011181	0
2	424	0.410256	0.166667	0.0127305	0.0104822	0
2	425	0.410256	0.166667	0.0127305	0.0104822	0
2	426	0.410256	0.166667	0.0122915	0.00908456	0
2	427	0.410256	0.166667	0.0122915	0.00908456	0
2	428	0.410256	0.158333	0.0122915	0.011181	0
2	429	0.410256	0.158333	0.0122915	0.0118798	0
2	430	0.408974	0.158333	0.0118525	0.0118798	0
2	431	0.408974	0.158333	0.0118525	0.011181	0
2	432	0.408974	0.166667	0.0122915	0.0104822	0
2	433	0.408974	0.166667	0.0122969	0.0104969	0
2	434	0.408974	0.166667	0.0118525	0.0104822	0
2	435	0.408974	0.166667	0.0118525	0.0104822	0
2	436	0.408974	0.166667	0.0118525	0.0104822	0
2	437	0.408974	0.166667	0.0118525	0.0104822	0
2	438	0.408974	0.166667	0.0114135	0.0104822	0
2	439	0.408974	0.166667	0.0105356	0.00978337	0
2	440	0.408974	0.166667	0.00965759	0.00978337	0
2	441	0.408974	0.166667	0.0105356	0.00838574	0
2	442	0.408974	0.166667	0.00921861	0.00838574	0
2	443	0.408974	0.166667	0.00837004	0.00702247	0
2	444	0.408974	0.166667	0.0109745	0.0104969	0
2	445	0.408974	0.166667	0.0114135	0.0118798	0
2	446	0.408974	0.166667	0.0109794	0.0118798	0
2	447	0.408974	0.166667	0.0109745	0.0118798	0
2	448	0.408974	0.166667	0.0105356	0.0118798	0
2	449	0.408974	0.166667	0.0105356	0.0118798	0
2	450	0.408974	0.166667	0.00966608	0.0112123	0
2	451	0.408974	0.166667	0.00834065	0.0139762	0
2	452	0.408974	0.166667	0.00834065	0.0139762	0
2	453	0.408974	0.166667	0.00790167	0.0139762	0
2	454	0.408974	0.166667	0.00790167	0.0132774	0
2	455	0.408974	0.166667	0.00790167	0.0132774	0
2	456	0.408974	0.166667	0.00790167	0.0139762	0
2	457	0.408974	0.166667	0.00834065	0.0125874	0
2	458	0.408974	0.166667	0.00834065	0.0125962	0
2	459	0.408974	0.166667	0.00834065	0.0132774	0
2	460	0.408974	0.158333	0.00790167	0.0146751	0
2	461	0.408974	0.158333	0.00704225	0.0118964	0
2	462	0.408974	0.158333	0.00877963	0.0118798	0
2	463	0.408974	0.158333	0.00877963	0.0118798	0
2	464	0.408974	0.158333	0.00877963	0.0118798	0
2	465	0.408974	0.158333	0.00877963	0.0118798	0
2	466	0.408974	0.158333	0.00921861	0.0104822	0
2	467	0.408974	0.158333	0.00877963	0.0104822	0
2	468	0.408974	0.158333	0.00746269	0.011181	0
2	469	0.408974	0.158333	0.00746269	0.0118798	0
2	470	0.408974	0.158333	0.00834065	0.012605	0
2	471	0.408974	0.158333	0.00834065	0.0146751	0
2	472	0.408974	0.158333	0.00965759	0.0146751	0
2	473	0.408974	0.166667	0.0122915	0.0167715	0
2	474	0.408974	0.166667	0.0219491	0.0181945	0
2	475	0.408974	0.166667	0.0219587	0.0195804	0
2	476	0.408974	0.166667	0.0223881	0.0195667	0
2	477	0.408974	0.166667	0.0223881	0.0195667	0
2	478	0.408974	0.166667	0.0215101	0.0195667	0
2	479	0.408974	0.166667	0.0215101	0.0195667	0
2	480	0.408974	0.166667	0.0215101	0.0195667	0
2	481	0.408974	0.166667	0.0215195	0.0195667	0
2	482	0.408974	0.166667	0.0219491	0.0195667	0
2	483	0.408974	0.166667	0.0206321	0.0195667	0
2	484	0.408974	0.166667	0.0206321	0.0188679	0
2	485	0.408974	0.166667	0.0201932	0.0160727	0
2	486	0.408974	0.166667	0.0197542	0.0160727	0
2	487	0.408974	0.166667	0.0206321	0.0146751	0
2	488	0.408974	0.166667	0.0210711	0.0146751	0
2	489	0.408974	0.166667	0.0210711	0.0146751	0
2	490	0.408974	0.166667	0.0201932	0.0146751	0
2	491	0.408974	0.166667	0.0201932	0.0146751	0
2	492	0.408974	0.166667	0.0201932	0.0146751	0
2	493	0.408974	0.166667	0.0149254	0.0146751	0
2	494	0.408974	0.166667	0.0149254	0.0146751	0
2	495	0.408974	0.166667	0.0149254	0.0146751	0
2	496	0.408974	0.166667	0.0149254	0.0153739	0
2	497	0.408974	0.166667	0.0149254	0.0153739	0
2	498	0.408974	0.166667	0.0105356	0.0153739	0
2	499	0.408974	0.166667	0.0105356	0.0153739	0
2	500	0.408974	0.166667	0.0105356	0.0174703	0
2	501	0.408974	0.166667	0.0105356	0.016795	0
2	502	0.408974	0.166667	0.0105356	0.0174703	0
2	503	0.408974	0.166667	0.0105356	0.0174703	0
2	504	0.408974	0.166667	0.00965759	0.0160727	0
2	505	0.408974	0.166667	0.00921861	0.0167715	0
2	506	0.408974	0.166667	0.00921861	0.0167715	0
2	507	0.408974	0.166667	0.00746269	0.0167715	0
2	508	0.408974	0.166667	0.00658472	0.0167715	0
2	509	0.408974	0.166667	0.00790167	0.0167715	0
2	510	0.408974	0.166667	0.00790514	0.0161064	0
2	511	0.408974	0.166667	0.00834065	0.0174703	0
2	512	0.408974	0.166667	0.00790167	0.0181691	0
2	513	0.408974	0.166667	0.00790167	0.0181691	0
2	514	0.408974	0.158333	0.00746269	0.0174703	0
2	515	0.408974	0.158333	0.00790167	0.0174703	0
2	516	0.408974	0.158333	0.00834065	0.0181691	0
2	517	0.408974	0.158333	0.00834065	0.0181691	0
2	518	0.408974	0.158333	0.00834431	0.0181691	0
2	519	0.410256	0.166667	0.0105356	0.0167715	0
2	520	0.435897	0.333333	0.0109745	0.0139762	0
2	521	0.435897	0.333333	0.00965759	0.0153739	0
2	522	0.435897	0.333333	0.00965759	0.0153739	0
2	523	0.435897	0.333333	0.0092511	0.0132774	0
2	524	0.435897	0.333333	0.0127305	0.0132774	0
2	525	0.435897	0.333333	0.0136084	0.0132774	0
2	526	0.435897	0.333333	0.0136084	0.0132774	0
2	527	0.435897	0.333333	0.0136084	0.0132774	0
2	528	0.435897	0.333333	0.0136084	0.0132774	0
2	529	0.435897	0.333333	0.0131694	0.0118964	0
2	530	0.435897	0.333333	0.0131694	0.0118881	0
2	531	0.435897	0.333333	0.0131694	0.0125786	0
2	532	0.435897	0.333333	0.0136084	0.0125786	0
2	533	0.435897	0.333333	0.0131694	0.0125786	0
2	534	0.435897	0.333333	0.0140474	0.0125786	0
2	535	0.435897	0.333333	0.0140474	0.0125786	0
2	536	0.435897	0.333333	0.0131694	0.0125786	0
2	537	0.435897	0.333333	0.0131694	0.0125786	0
2	538	0.435897	0.333333	0.0101411	0.0105411	0
2	539	0.435897	0.333333	0.0118525	0.0139762	0
2	540	0.435897	0.333333	0.0101322	0.0133615	0
2	541	0.435897	0.333333	0.0118525	0.0202655	0
2	542	0.435897	0.333333	0.0118525	0.0265549	0
2	543	0.435897	0.333333	0.0109745	0.0300489	0
2	544	0.435897	0.333333	0.0109745	0.0300489	0
2	545	0.435897	0.333333	0.0109745	0.0300489	0
2	546	0.435897	0.333333	0.0109745	0.0300489	0
2	547	0.435897	0.333333	0.0105356	0.0300489	0
2	548	0.435897	0.333333	0.0109745	0.0286513	0
2	549	0.435897	0.333333	0.0109745	0.0286513	0
2	550	0.435897	0.333333	0.0114135	0.0286513	0
2	551	0.435897	0.333333	0.0114135	0.0286513	0
2	552	0.435897	0.333333	0.0114135	0.025856	0
2	553	0.435897	0.333333	0.0114185	0.025856	0
2	554	0.435897	0.333333	0.0127305	0.025856	0
2	555	0.435897	0.333333	0.0127305	0.0244584	0
2	556	0.435897	0.333333	0.0105541	0.0196906	0
2	557	0.435897	0.333333	0.0105356	0.0209644	0
2	558	0.435897	0.333333	0.0105356	0.0160727	0
2	559	0.435897	0.333333	0.0105356	0.0160727	0
2	560	0.435897	0.333333	0.010101	0.0113154	0
2	561	0.435897	0.333333	0.0100966	0.0181691	0
2	562	0.435897	0.333333	0.0100966	0.0181691	0
2	563	0.435897	0.333333	0.0100966	0.0195667	0
2	564	0.435897	0.333333	0.0100966	0.0195667	0
2	565	0.435897	0.333333	0.0100966	0.0195667	0
2	566	0.435897	0.333333	0.00877963	0.0188679	0
2	567	0.435897	0.333333	0.00877963	0.0188679	0
2	568	0.435897	0.333333	0.00877963	0.0202655	0
2	569	0.435897	0.333333	0.00877963	0.0202655	0
2	570	0.435897	0.333333	0.00921861	0.0195667	0
2	571	0.435897	0.333333	0.00790167	0.0181691	0
2	572	0.435897	0.333333	0.00790514	0.0181691	0
2	573	0.435897	0.333333	0.00834065	0.0181691	0
2	574	0.435897	0.333333	0.00834065	0.0174703	0
2	575	0.435897	0.333333	0.00834065	0.0167715	0
2	576	0.435897	0.333333	0.00834065	0.0167715	0
2	577	0.435897	0.333333	0.0100966	0.0167715	0
2	578	0.435897	0.333333	0.0100966	0.0167715	0
2	579	0.435897	0.333333	0.0100966	0.0160727	0
2	580	0.435897	0.333333	0.0100966	0.0160727	0
2	581	0.435897	0.333333	0.0100966	0.0160727	0
2	582	0.435897	0.333333	0.0105356	0.0160727	0
2	583	0.435897	0.333333	0.0105356	0.0160727	0
2	584	0.435897	0.333333	0.0105356	0.0167715	0
2	585	0.435897	0.333333	0.0100966	0.0174703	0
2	586	0.435897	0.333333	0.0100966	0.0174703	0
2	587	0.435897	0.333333	0.0100966	0.0133333	0
2	588	0.435897	0.333333	0.0100966	0.0132774	0
2	589	0.435897	0.333333	0.0100966	0.0132774	0
2	590	0.435897	0.333333	0.00923077	0.0126404	0
2	591	0.435897	0.333333	0.0101099	0.0160839	0
2	592	0.435897	0.333333	0.0109794	0.0160839	0
2	593	0.435897	0.333333	0.0114135	0.0167715	0
2	594	0.435897	0.333333	0.0114135	0.0174703	0
2	595	0.435897	0.333333	0.0122915	0.0168303	0
2	596	0.435897	0.333333	0.0118525	0.022362	0
2	597	0.435897	0.333333	0.0122915	0.022362	0
2	598	0.435897	0.333333	0.0118577	0.0216783	0
2	599	0.435897	0.333333	0.0118525	0.0210084	0
2	600	0.435897	0.333333	0.00968736	0.0203795	0
2	601	0.435897	0.333333	0.00968736	0.0203795	0
2	602	0.435897	0.333333	0.0109745	0.0237596	0
2	603	0.435897	0.333333	0.0114135	0.0237596	0
2	604	0.435897	0.333333	0.0118525	0.0230608	0
2	605	0.435897	0.333333	0.0118525	0.0230608	0
2	606	0.435897	0.333333	0.0118525	0.0230608	0
2	607	0.435897	0.333333	0.0118525	0.0230608	0
2	608	0.435897	0.333333	0.0122915	0.0244584	0
2	609	0.435897	0.333333	0.0122915	0.0237762	0
2	610	0.435897	0.333333	0.0122915	0.0251572	0
2	611	0.435897	0.333333	0.0122915	0.0251572	0
2	612	0.435897	0.333333	0.0122915	0.022362	0
2	613	0.435897	0.333333	0.0131694	0.022362	0
2	614	0.435897	0.333333	0.0118525	0.022362	0
2	615	0.435897	0.333333	0.0114135	0.022362	0
2	616	0.435897	0.333333	0.0105356	0.022362	0
2	617	0.435897	0.333333	0.0105356	0.022362	0
2	618	0.435897	0.333333	0.0105356	0.0216632	0
2	619	0.435897	0.333333	0.0105356	0.0244584	0
2	620	0.435897	0.333333	0.0109745	0.0251748	0
2	621	0.435897	0.333333	0.0105402	0.0251572	0
2	622	0.435897	0.333333	0.0100966	0.0251572	0
2	623	0.435897	0.333333	0.00965759	0.0251572	0
2	624	0.435897	0.333333	0.00965759	0.0251572	0
2	625	0.435897	0.333333	0.00792952	0.0224247	0
2	626	0.435897	0.333333	0.00965759	0.022362	0
2	627	0.435897	0.333333	0.00965759	0.022362	0
2	628	0.435897	0.333333	0.00965759	0.0244584	0
2	629	0.435897	0.333333	0.00965759	0.0244584	0
2	630	0.435897	0.333333	0.00965759	0.0244584	0
2	631	0.435897	0.333333	0.0105356	0.0251572	0
2	632	0.435897	0.333333	0.00965759	0.0244584	0
2	633	0.435897	0.333333	0.00790167	0.0195667	0
2	634	0.435897	0.333333	0.00790167	0.0195667	0
2	635	0.435897	0.333333	0.00790167	0.0202655	0
2	636	0.435897	0.333333	0.00790167	0.0188679	0
2	637	0.435897	0.333333	0.00877963	0.0195667	0
2	638	0.435897	0.333333	0.00877963	0.0195667	0
2	639	0.435897	0.333333	0.00746269	0.0195667	0
2	640	0.435897	0.333333	0.00702371	0.0195667	0
2	641	0.435897	0.333333	0.00702371	0.0195667	0
2	642	0.435897	0.333333	0.00702371	0.0195667	0
2	643	0.435897	0.333333	0.00702371	0.0195667	0
2	644	0.435897	0.333333	0.00834065	0.0195667	0
2	645	0.435897	0.333333	0.00834065	0.0195667	0
2	646	0.435897	0.333333	0.00834065	0.0195667	0
2	647	0.435897	0.333333	0.00834065	0.0202655	0
2	648	0.435897	0.333333	0.00746269	0.0188679	0
2	649	0.435897	0.333333	0.00790167	0.0251572	0
2	650	0.435897	0.333333	0.00790167	0.0251572	0
2	651	0.435897	0.333333	0.00834065	0.0251572	0
2	652	0.435897	0.333333	0.00834065	0.0272537	0
2	653	0.435897	0.333333	0.00834065	0.0272537	0
2	654	0.435897	0.333333	0.00746269	0.0272537	0
2	655	0.435897	0.333333	0.00702371	0.0314465	0
2	656	0.435897	0.333333	0.00702371	0.0314465	0
2	657	0.435897	0.333333	0.00702371	0.0314465	0
2	658	0.435897	0.333333	0.00659051	0.0294118	0
2	659	0.435897	0.333333	0.00702371	0.0293501	0
2	660	0.435897	0.333333	0.0048288	0.0293501	0
2	661	0.435897	0.333333	0.00526778	0.0293501	0
2	662	0.435897	0.333333	0.00526778	0.0293501	0
2	663	0.435897	0.333333	0.00439367	0.0294737	0
2	664	0.435897	0.333333	0.00438982	0.033543	0
2	665	0.435897	0.333333	0.00438982	0.0328442	0
2	666	0.435897	0.333333	0.00438982	0.0328442	0
2	667	0.435897	0.333333	0.00614574	0.025856	0
2	668	0.435897	0.333333	0.00658472	0.0265549	0
2	669	0.435897	0.333333	0.00658472	0.0265549	0
2	670	0.435897	0.333333	0.00702371	0.0272537	0
2	671	0.435897	0.333333	0.00746269	0.0272537	0
2	672	0.435897	0.333333	0.00746269	0.0272537	0
2	673	0.435897	0.333333	0.00658472	0.0272537	0
2	674	0.435897	0.333333	0.00658472	0.0252101	0
2	675	0.435897	0.333333	0.010101	0.0231092	0
2	676	0.435897	0.333333	0.0105356	0.0230608	0
2	677	0.435897	0.333333	0.0114135	0.0237596	0
2	678	0.435897	0.333333	0.0114135	0.0237596	0
2	679	0.435897	0.333333	0.0109745	0.0237596	0
2	680	0.435897	0.333333	0.0109745	0.0244584	0
2	681	0.435897	0.333333	0.0109745	0.0244584	0
2	682	0.435897	0.333333	0.0109745	0.0244584	0
2	683	0.435897	0.333333	0.0109745	0.0244584	0
2	684	0.435897	0.333333	0.0109745	0.0244584	0
2	685	0.435897	0.333333	0.0109745	0.0230608	0
2	686	0.435897	0.333333	0.0109745	0.0230608	0
2	687	0.435897	0.333333	0.0109745	0.022362	0
2	688	0.435897	0.333333	0.0105356	0.0188679	0
2	689	0.435897	0.333333	0.00790167	0.0209644	0
2	690	0.435897	0.333333	0.00790167	0.0209644	0
2	691	0.435897	0.333333	0.00834065	0.0195667	0
2	692	0.435897	0.333333	0.00834065	0.0188679	0
2	693	0.435897	0.333333	0.00834065	0.0188679	0
2	694	0.435897	0.333333	0.00834065	0.0209644	0
2	695	0.435897	0.333333	0.00921861	0.0209644	0
2	696	0.435897	0.333333	0.00923483	0.0209644	0
2	697	0.435897	0.333333	0.0105356	0.0209644	0
2	698	0.435897	0.333333	0.00965759	0.0230608	0
2	699	0.435897	0.333333	0.00922671	0.0217239	0
2	700	0.435897	0.333333	0.0122915	0.0230608	0
2	701	0.435897	0.333333	0.0131694	0.0230608	0
2	702	0.435897	0.333333	0.0131752	0.0223776	0
2	703	0.435897	0.333333	0.0144864	0.022362	0
2	704	0.435897	0.333333	0.0144864	0.022362	0
2	705	0.435897	0.333333	0.0158033	0.022362	0
2	706	0.435897	0.333333	0.0158033	0.022362	0
2	707	0.435897	0.333333	0.0158033	0.0237596	0
2	708	0.435897	0.333333	0.0158033	0.0237596	0
2	709	0.435897	0.333333	0.0158033	0.0237596	0
2	710	0.435897	0.333333	0.0158033	0.0237596	0
2	711	0.435897	0.333333	0.0158033	0.0244584	0
2	712	0.435897	0.333333	0.015866	0.0244584	0
2	713	0.435897	0.333333	0.0193152	0.0244584	0
2	714	0.435897	0.333333	0.0193152	0.0300489	0
2	715	0.435897	0.333333	0.0197542	0.0300489	0
2	716	0.435897	0.333333	0.0197542	0.0300489	0
2	717	0.435897	0.333333	0.0197542	0.0293501	0
2	718	0.435897	0.333333	0.0171203	0.0293501	0
2	719	0.435897	0.333333	0.0175593	0.0307477	0
2	720	0.435897	0.333333	0.0184372	0.0307477	0
2	721	0.435897	0.333333	0.0179982	0.0307477	0
2	722	0.435897	0.333333	0.0171806	0.0308123	0
2	723	0.435897	0.333333	0.0197542	0.0328442	0
2	724	0.435897	0.333333	0.0197542	0.0328442	0
2	725	0.435897	0.333333	0.0197542	0.0329825	0
2	726	0.435897	0.333333	0.0223881	0.037037	0
2	727	0.435897	0.333333	0.0206321	0.0342418	0
2	728	0.435897	0.333333	0.0188762	0.0342418	0
2	729	0.435897	0.333333	0.0188762	0.0342418	0
2	730	0.435897	0.333333	0.0144864	0.0342418	0
2	731	0.435897	0.333333	0.0144864	0.0342418	0
2	732	0.435897	0.333333	0.0162423	0.0342418	0
2	733	0.435897	0.333333	0.0158033	0.0342418	0
2	734	0.435897	0.333333	0.0158033	0.0342418	0
2	735	0.435897	0.333333	0.0153644	0.0363382	0
2	736	0.435897	0.333333	0.0153644	0.0321454	0
2	737	0.435897	0.333333	0.0153644	0.0321454	0
2	738	0.435897	0.333333	0.0162423	0.0300489	0
2	739	0.435897	0.333333	0.0162423	0.0300489	0
2	740	0.435897	0.333333	0.0162423	0.0307477	0
2	741	0.435897	0.333333	0.0162423	0.0307477	0
2	742	0.435897	0.333333	0.0162423	0.0307477	0
2	743	0.435897	0.333333	0.0162423	0.0300489	0
2	744	0.435897	0.333333	0.0162423	0.0300489	0
2	745	0.435897	0.333333	0.0162423	0.0300489	0
3	109	0.467949	0.35	0.0294118	0.0363382	0
3	110	0.467949	0.35	0.023705	0.037037	0
3	111	0.467949	0.341667	0.0210711	0.0349406	0
3	112	0.467949	0.341667	0.0210711	0.0391335	0
3	113	0.466667	0.333333	0.0318866	0.065035	0
3	114	0.466667	0.333333	0.0544337	0.0691824	0
3	115	0.466667	0.333333	0.0838455	0.0852551	0
3	116	0.466667	0.333333	0.0781387	0.140252	2
3	117	0.466667	0.333333	0.087033	0.151049	2
3	118	0.466667	0.333333	0.0579456	0.0531097	0
3	119	0.466667	0.333333	0.0294118	0.0370889	0
3	120	0.466667	0.333333	0.0233892	0.0365425	0
3	121	0.471795	0.333333	0.0338016	0.037037	0
3	122	0.466667	0.333333	0.0522388	0.0587002	0
3	123	0.466667	0.338983	0.0342222	0.0325318	0
3	124	0.466667	0.35	0.0355575	0.0405311	0
3	125	0.466667	0.333333	0.0276923	0.0350877	0
3	126	0.466667	0.333333	0.0265369	0.0434473	0
3	127	0.466667	0.333333	0.0307287	0.0426275	0
3	128	0.466667	0.333333	0.0298507	0.0419287	0
3	129	0.466667	0.333333	0.0219491	0.0426275	0
3	130	0.466667	0.333333	0.0215101	0.037037	0
3	131	0.466667	0.333333	0.0206321	0.0356394	0
3	132	0.466667	0.333333	0.020202	0.0342897	0
3	133	0.466667	0.333333	0.0171203	0.0188679	0
3	134	0.466667	0.333333	0.0171203	0.0174703	0
3	135	0.466667	0.333333	0.0162423	0.0209644	0
3	136	0.466667	0.333333	0.0162423	0.0209644	0
3	137	0.466667	0.333333	0.0140721	0.0190678	0
3	138	0.466667	0.333333	0.0140474	0.0279525	0
3	139	0.466667	0.333333	0.0140474	0.0300489	0
3	140	0.466667	0.333333	0.0109745	0.0391335	0
3	141	0.466667	0.333333	0.0109745	0.0391335	0
3	142	0.466667	0.333333	0.0109745	0.0468204	0
3	143	0.466667	0.333333	0.0109794	0.0468204	0
3	144	0.466667	0.333333	0.0114135	0.0454228	0
3	145	0.466667	0.333333	0.0114135	0.0440252	0
3	146	0.466667	0.333333	0.0109745	0.0454228	0
3	147	0.466667	0.333333	0.0109745	0.0454228	0
3	148	0.466667	0.333333	0.0109745	0.0454228	0
3	149	0.466667	0.333333	0.0109745	0.0426275	0
3	150	0.466667	0.333333	0.0109745	0.0426275	0
3	151	0.466667	0.333333	0.0109745	0.0461216	0
3	152	0.466667	0.333333	0.0109745	0.0461216	0
3	153	0.466667	0.333333	0.00921861	0.0461216	0
3	154	0.466667	0.333333	0.00921861	0.0475192	0
3	155	0.466667	0.333333	0.00965759	0.0454228	0
3	156	0.466667	0.333333	0.00965759	0.044724	0
3	157	0.466667	0.333333	0.0100966	0.0419287	0
3	158	0.466667	0.333333	0.0100966	0.0356394	0
3	159	0.466667	0.333333	0.0100966	0.0356394	0
3	160	0.466667	0.333333	0.0100966	0.0356394	0
3	161	0.466667	0.333333	0.0100966	0.0356394	0
3	162	0.466667	0.333333	0.0105356	0.0349406	0
3	163	0.466667	0.333333	0.0105356	0.0349406	0
3	164	0.466667	0.333333	0.0105356	0.0272537	0
3	165	0.466667	0.333333	0.0100966	0.0272537	0
3	166	0.466667	0.333333	0.0105356	0.0314465	0
3	167	0.466667	0.333333	0.0109745	0.0391335	0
3	168	0.466667	0.333333	0.00877963	0.0356394	0
3	169	0.466667	0.333333	0.00834065	0.0328442	0
3	170	0.466667	0.333333	0.00571178	0.0328671	0
3	171	0.466667	0.333333	0.00571178	0.0323488	0
3	172	0.466667	0.333333	0.00658472	0.0377358	0
3	173	0.466667	0.333333	0.00658472	0.0377358	0
3	174	0.466667	0.333333	0.00658762	0.0377358	0
3	175	0.466667	0.333333	0.00702371	0.0384347	0
3	176	0.466667	0.333333	0.00746269	0.0349406	0
3	177	0.466667	0.333333	0.00746269	0.0342418	0
3	178	0.466667	0.333333	0.00746269	0.033543	0
3	179	0.466667	0.333333	0.00834065	0.0342418	0
3	180	0.466667	0.333333	0.00703297	0.0342418	0
3	181	0.466667	0.333333	0.00702371	0.0342418	0
3	182	0.466667	0.333333	0.00702371	0.0314465	0
3	183	0.466667	0.333333	0.00702371	0.0314465	0
3	184	0.466667	0.333333	0.00702371	0.0286513	0
3	185	0.466667	0.333333	0.00702371	0.0293501	0
3	186	0.466667	0.333333	0.00658472	0.0279916	0
3	187	0.466667	0.333333	0.00658472	0.0279525	0
3	188	0.466667	0.333333	0.00746269	0.0279525	0
3	189	0.466667	0.333333	0.00746269	0.0252278	0
3	190	0.466667	0.333333	0.00790167	0.0314465	0
3	191	0.466667	0.333333	0.00834065	0.0321454	0
3	192	0.466667	0.333333	0.00834065	0.0321454	0
3	193	0.466667	0.333333	0.00834065	0.0321454	0
3	194	0.466667	0.333333	0.00965759	0.0314465	0
3	195	0.466667	0.333333	0.00965759	0.0314465	0
3	196	0.466667	0.333333	0.00965759	0.0328442	0
3	197	0.466667	0.333333	0.00965759	0.0328442	0
3	198	0.466667	0.333333	0.00965759	0.0321454	0
3	199	0.466667	0.333333	0.00965759	0.0303887	0
3	200	0.466667	0.333333	0.00965759	0.0393258	0
3	201	0.466667	0.333333	0.00965759	0.0393258	0
3	202	0.466667	0.333333	0.00965759	0.0440252	0
3	203	0.466667	0.333333	0.00965759	0.0440252	0
3	204	0.466667	0.333333	0.00965759	0.0440252	0
3	205	0.466667	0.333333	0.00965759	0.0440252	0
3	206	0.466667	0.333333	0.00965759	0.044724	0
3	207	0.466667	0.333333	0.00877963	0.0412299	0
3	208	0.466667	0.333333	0.00834065	0.0412299	0
3	209	0.466667	0.333333	0.00921861	0.0412299	0
3	210	0.466667	0.333333	0.00965759	0.0391335	0
3	211	0.466667	0.333333	0.00967033	0.0288936	0
3	212	0.466667	0.333333	0.00965759	0.0279525	0
3	213	0.466667	0.333333	0.00834065	0.033543	0
3	214	0.466667	0.333333	0.00965759	0.0307477	0
3	215	0.45641	0.266667	0.00965759	0.0307477	0
3	216	0.45641	0.266667	0.00965759	0.0307477	0
3	217	0.45641	0.266667	0.00965759	0.0259104	0
3	218	0.45641	0.266667	0.00921861	0.0265549	0
3	219	0.45641	0.266667	0.00921861	0.0265549	0
3	220	0.45641	0.266667	0.0105356	0.0216632	0
3	221	0.45641	0.266667	0.00658472	0.0230608	0
3	222	0.45641	0.266667	0.00614844	0.0203224	0
3	223	0.45641	0.266667	0.00614574	0.0202655	0
3	224	0.45641	0.266667	0.00614574	0.0202655	0
3	225	0.45641	0.266667	0.00614574	0.0167715	0
3	226	0.45641	0.266667	0.00614574	0.0167715	0
3	227	0.45641	0.266667	0.00702371	0.0160727	0
3	228	0.45641	0.266667	0.00746269	0.0146751	0
3	229	0.45641	0.266667	0.00746269	0.0111888	0
3	230	0.45641	0.266667	0.00746269	0.011181	0
3	231	0.45641	0.266667	0.00748239	0.0112045	0
3	232	0.45641	0.266667	0.0100966	0.0132774	0
3	233	0.45641	0.266667	0.0100966	0.0153739	0
3	234	0.45641	0.266667	0.0100966	0.0153739	0
3	235	0.45641	0.266667	0.0136084	0.0139762	0
3	236	0.45641	0.266667	0.0136084	0.0146751	0
3	237	0.45641	0.266667	0.0127361	0.0146751	0
3	238	0.45641	0.266667	0.0127305	0.0146751	0
3	239	0.45641	0.266667	0.0127305	0.0153739	0
3	240	0.45641	0.266667	0.0131694	0.0146751	0
3	241	0.45641	0.266667	0.0131694	0.0174703	0
3	242	0.45641	0.266667	0.0132042	0.0181691	0
3	243	0.45641	0.266667	0.0158033	0.025856	0
3	244	0.45641	0.266667	0.016777	0.0251924	0
3	245	0.45641	0.266667	0.0223881	0.0251572	0
3	246	0.45641	0.266667	0.0254609	0.0244584	0
3	247	0.45641	0.266667	0.0307287	0.0244584	0
3	248	0.45641	0.266667	0.0316067	0.0244584	0
3	249	0.45641	0.266667	0.0317181	0.0272537	0
3	250	0.45641	0.266667	0.0902686	0.0454228	0
3	251	0.456996	0.266667	0.116947	0.0482104	3
3	252	0.45641	0.266667	0.220951	0.0666667	3
3	253	0.466667	0.333333	0.0676032	0.0363382	0
3	254	0.466667	0.333333	0.0671642	0.037037	0
3	255	0.466667	0.333333	0.024583	0.0251572	0
3	256	0.466667	0.333333	0.0219587	0.0209937	0
3	257	0.466667	0.333333	0.00890076	0.0195941	0
3	258	0.466667	0.333333	0.00570676	0.0153739	0
3	259	0.466667	0.333333	0.00570676	0.0153739	0
3	260	0.466667	0.333333	0.00570676	0.0146751	0
3	261	0.466667	0.333333	0.00527704	0.0126316	0
3	262	0.466667	0.333333	0.00658472	0.0146751	0
3	263	0.466667	0.333333	0.00570927	0.0146956	0
3	264	0.466667	0.333333	0.00570676	0.0160727	0
3	265	0.466667	0.333333	0.00571178	0.0147265	0
3	266	0.466667	0.333333	0.00658472	0.0167715	0
3	267	0.466667	0.333333	0.00658472	0.0167715	0
3	268	0.466667	0.333333	0.00658472	0.0167715	0
3	269	0.466667	0.333333	0.00658472	0.0167715	0
3	270	0.466667	0.333333	0.00614574	0.0167715	0
3	271	0.466667	0.333333	0.00614574	0.0167715	0
3	272	0.466667	0.333333	0.00614574	0.0174703	0
3	273	0.466667	0.333333	0.00614574	0.0174703	0
3	274	0.466667	0.333333	0.00658472	0.0174703	0
3	275	0.466667	0.333333	0.00790167	0.0174703	0
3	276	0.466667	0.333333	0.00790167	0.0174703	0
3	277	0.466667	0.333333	0.00790167	0.0174703	0
3	278	0.466667	0.333333	0.00921861	0.0181818	0
3	279	0.466667	0.333333	0.00921861	0.0203081	0
3	280	0.466667	0.333333	0.00921861	0.0216632	0
3	281	0.466667	0.333333	0.00922266	0.0217087	0
3	282	0.466667	0.333333	0.00965759	0.0237596	0
3	283	0.466667	0.333333	0.00965759	0.0237596	0
3	284	0.466667	0.333333	0.00965759	0.0251572	0
3	285	0.466667	0.333333	0.00965759	0.0251572	0
3	286	0.466667	0.333333	0.00965759	0.0251572	0
3	287	0.466667	0.333333	0.00877963	0.0258741	0
3	288	0.466667	0.333333	0.00877963	0.0251572	0
3	289	0.466667	0.333333	0.00834065	0.0244584	0
3	290	0.466667	0.333333	0.00834065	0.0244584	0
3	291	0.466667	0.333333	0.00790167	0.0237596	0
3	292	0.466667	0.333333	0.00790167	0.0244584	0
3	293	0.466667	0.333333	0.00790167	0.0244584	0
3	294	0.466667	0.333333	0.00965759	0.0244584	0
3	295	0.466667	0.333333	0.00965759	0.0244584	0
3	296	0.466667	0.333333	0.00921861	0.0216632	0
3	297	0.466667	0.333333	0.00921861	0.0216632	0
3	298	0.497436	0.333333	0.00965759	0.0174703	0
3	299	0.497436	0.333333	0.00965759	0.0174703	0
3	300	0.497436	0.333333	0.00921861	0.0174703	0
3	301	0.497436	0.333333	0.00921861	0.0174703	0
3	302	0.497436	0.333333	0.00921861	0.0174703	0
3	303	0.497436	0.533333	0.0100966	0.0202655	4
3	304	0.497436	0.533333	0.00966184	0.0175685	4
3	305	0.497436	0.533333	0.00965759	0.0202655	4
3	306	0.497436	0.533333	0.0105356	0.0202655	4
3	307	0.497436	0.533333	0.0105356	0.0188679	4
3	308	0.497436	0.533333	0.0100966	0.0216632	4
3	309	0.497436	0.533333	0.0100966	0.0216632	4
3	310	0.497436	0.533333	0.0100966	0.0230608	4
3	311	0.497436	0.533333	0.0100966	0.0230608	4
3	312	0.497436	0.533333	0.0109745	0.0230608	4
3	313	0.497436	0.533333	0.0109745	0.0230608	4
3	314	0.497436	0.466667	0.0131694	0.022362	0
3	315	0.487179	0.466667	0.0131694	0.022362	0
3	316	0.487179	0.466667	0.0131694	0.022362	0
3	317	0.487179	0.466667	0.0131694	0.0237596	0
3	318	0.487179	0.466667	0.0131694	0.0237596	0
3	319	0.487179	0.466667	0.0131694	0.0230608	0
3	320	0.501282	0.491667	0.0131694	0.0230608	0
3	321	0.501282	0.491667	0.0127305	0.0230608	0
3	322	0.501282	0.491667	0.0131694	0.0230608	0
3	323	0.501282	0.491667	0.0131694	0.0230608	0
3	324	0.501282	0.491667	0.0114135	0.022362	0
3	325	0.501282	0.491667	0.0118525	0.022362	0
3	326	0.501282	0.491667	0.0118525	0.0202655	0
3	327	0.501282	0.491667	0.0118525	0.0202655	0
3	328	0.501282	0.491667	0.00965759	0.0195667	0
3	329	0.501282	0.491667	0.00834065	0.0195667	0
3	330	0.501282	0.491667	0.00834065	0.0195667	0
3	331	0.501282	0.491667	0.00834065	0.0195667	0
3	332	0.501282	0.491667	0.00834065	0.0168776	0
3	333	0.501282	0.491667	0.00834065	0.0202655	0
3	334	0.501282	0.491667	0.00834065	0.0209644	0
3	335	0.501282	0.491667	0.00834065	0.0209644	0
3	336	0.501282	0.491667	0.00702371	0.0195667	0
3	337	0.501282	0.491667	0.00702371	0.0195667	0
3	338	0.501282	0.491667	0.00702679	0.0188811	0
3	339	0.501282	0.491667	0.00746269	0.0188679	0
3	340	0.501282	0.491667	0.00746269	0.0195667	0
3	341	0.501282	0.491667	0.00790167	0.0202797	0
3	342	0.501282	0.491667	0.00790167	0.0209644	0
3	343	0.501282	0.491667	0.00702988	0.020979	0
3	344	0.501282	0.491667	0.00702371	0.0216632	0
3	345	0.501282	0.491667	0.00834065	0.0237596	0
3	346	0.501282	0.491667	0.00877963	0.0244584	0
3	347	0.501282	0.491667	0.00790167	0.0251572	0
3	348	0.501282	0.491667	0.00834065	0.025856	0
3	349	0.501282	0.491667	0.00877963	0.0272537	0
3	350	0.501282	0.491667	0.00877963	0.0300489	0
3	351	0.501282	0.491667	0.00877963	0.0300489	0
3	352	0.501282	0.491667	0.00877963	0.0307477	0
3	353	0.501282	0.491667	0.00790167	0.030091	0
3	354	0.501282	0.491667	0.00702371	0.0286513	0
3	355	0.501282	0.491667	0.00790167	0.0293501	0
3	356	0.501282	0.491667	0.00790167	0.0293706	0
3	357	0.502564	0.491667	0.00834065	0.0293501	0
3	358	0.502564	0.491667	0.00834065	0.0293501	0
3	359	0.502564	0.491667	0.0105356	0.0314465	0
3	360	0.502564	0.491667	0.0100966	0.0328442	0
3	361	0.502564	0.491667	0.0100966	0.0328442	0
3	362	0.502564	0.491667	0.0100966	0.0328442	0
3	363	0.502564	0.491667	0.0100966	0.0328442	0
3	364	0.501282	0.491667	0.0100966	0.0328442	0
3	365	0.501282	0.491667	0.0100966	0.0307477	0
3	366	0.501282	0.491667	0.0100966	0.0307477	0
3	367	0.501282	0.491667	0.00966184	0.0287115	0
3	368	0.501282	0.491667	0.00965759	0.0307477	0
3	369	0.501282	0.491667	0.00877963	0.025856	0
3	370	0.460256	0.291667	0.00965759	0.0286513	0
3	371	0.460256	0.291667	0.00921861	0.0286513	0
3	372	0.460256	0.291667	0.00921861	0.0293501	0
3	373	0.460256	0.291667	0.0105356	0.0293501	0
3	374	0.460256	0.291667	0.0105356	0.0293501	0
3	375	0.460256	0.291667	0.0105356	0.0293501	0
3	376	0.461964	0.306306	0.00879894	0.0179598	0
3	377	0.469231	0.35	0.00921861	0.0328442	0
3	378	0.469231	0.35	0.00877963	0.0440252	0
3	379	0.469231	0.35	0.00877963	0.0440252	0
3	380	0.469231	0.35	0.00877963	0.0440252	0
3	381	0.469231	0.35	0.00877963	0.0440252	0
3	382	0.469231	0.35	0.00921861	0.0440252	0
3	383	0.469231	0.35	0.00877963	0.0440252	0
3	384	0.469231	0.35	0.00877963	0.0440252	0
3	385	0.469231	0.35	0.00658472	0.0461216	0
3	386	0.469231	0.35	0.00659051	0.0461216	0
3	387	0.469231	0.35	0.00703297	0.0430791	0
3	388	0.469231	0.35	0.00790167	0.0496157	0
3	389	0.469231	0.35	0.00790167	0.0440252	0
3	390	0.469231	0.35	0.00790167	0.0440252	0
3	391	0.469231	0.35	0.00790167	0.0433263	0
3	392	0.469231	0.35	0.00790167	0.0433263	0
3	393	0.469231	0.35	0.00790167	0.0391335	0
3	394	0.469231	0.35	0.00790167	0.0398323	0
3	395	0.469231	0.35	0.00790167	0.0398323	0
3	396	0.469231	0.35	0.00790167	0.0398323	0
3	397	0.469231	0.35	0.00658472	0.0384347	0
3	398	0.469231	0.35	0.00658472	0.0384347	0
3	399	0.469231	0.35	0.00614574	0.037037	0
3	400	0.469231	0.333333	0.00527473	0.0295775	0
3	401	0.469231	0.333333	0.00527473	0.0295775	0
3	402	0.469231	0.325	0.00570676	0.0300489	0
3	403	0.469231	0.325	0.00570676	0.0300489	0
3	404	0.469231	0.325	0.00570676	0.0300489	0
3	405	0.469231	0.325	0.00438982	0.0307477	0
3	406	0.469231	0.325	0.00438982	0.0307477	0
3	407	0.469231	0.325	0.00438982	0.022362	0
3	408	0.469231	0.325	0.00438982	0.0146751	0
3	409	0.469231	0.325	0.00438982	0.0146751	0
3	410	0.469231	0.325	0.00438982	0.0146751	0
3	411	0.469231	0.325	0.00438982	0.0146751	0
3	412	0.469231	0.325	0.00526778	0.0132774	0
3	413	0.469231	0.325	0.00526778	0.0153739	0
3	414	0.469231	0.325	0.00526778	0.0167715	0
3	415	0.469231	0.325	0.00483092	0.0147265	0
3	416	0.469231	0.325	0.0048288	0.0153739	0
3	417	0.469231	0.325	0.0048288	0.0244584	0
3	418	0.469231	0.325	0.0048288	0.0244584	0
3	419	0.469231	0.325	0.0048288	0.0244584	0
3	420	0.469231	0.325	0.00438982	0.0244584	0
3	421	0.469231	0.325	0.0048288	0.025856	0
3	422	0.469231	0.325	0.0048288	0.025856	0
3	423	0.469231	0.325	0.0048288	0.025856	0
3	424	0.454545	0.325	0.00526778	0.0252101	0
3	425	0.442308	0.325	0.00526778	0.025856	0
3	426	0.469231	0.419355	0.00526778	0.0259285	0
3	427	0.469231	0.55	0.00526778	0.0286513	5
3	428	0.469231	0.55	0.00526778	0.0293501	5
3	429	0.469231	0.55	0.00526778	0.0328442	5
3	430	0.469231	0.55	0.00570676	0.025856	5
3	431	0.469231	0.55	0.00570676	0.0286513	5
3	432	0.469231	0.55	0.00614574	0.0279525	5
3	433	0.469231	0.55	0.00614574	0.0272537	5
3	434	0.469231	0.55	0.00571178	0.0239774	5
3	435	0.469231	0.55	0.00614574	0.0300489	5
3	436	0.469231	0.55	0.00614574	0.0328442	5
3	437	0.469231	0.55	0.00746269	0.037037	5
3	438	0.469231	0.55	0.00746269	0.0377358	5
3	439	0.469231	0.55	0.00746269	0.0377358	5
3	440	0.469231	0.55	0.00746269	0.0377358	5
3	441	0.469231	0.55	0.00746269	0.037037	5
3	442	0.469231	0.55	0.00702371	0.037193	5
3	443	0.469231	0.55	0.00702371	0.0405311	5
3	444	0.469231	0.55	0.00702371	0.0405311	5
3	445	0.469231	0.55	0.00702371	0.0391608	5
3	446	0.469231	0.55	0.00702371	0.0384347	5
3	447	0.469231	0.55	0.00615655	0.0343137	5
3	448	0.469231	0.55	0.00702371	0.0349406	5
3	449	0.469231	0.55	0.00702371	0.037037	5
3	450	0.469231	0.55	0.00658472	0.037037	5
3	451	0.469231	0.55	0.00614574	0.0342418	5
3	452	0.469231	0.55	0.00614574	0.0342418	5
3	453	0.469231	0.55	0.00834065	0.0307477	5
3	454	0.469231	0.55	0.00834065	0.0307477	5
3	455	0.469231	0.55	0.0109745	0.0377358	5
3	456	0.469231	0.55	0.0105356	0.0377358	5
3	457	0.469231	0.55	0.0109745	0.0377358	5
3	458	0.469231	0.55	0.0109745	0.0363382	5
3	459	0.469231	0.55	0.0118681	0.0308772	5
3	460	0.469231	0.55	0.0131694	0.0321454	5
3	461	0.469231	0.55	0.0140536	0.0321454	5
3	462	0.469231	0.55	0.0136084	0.0321454	5
3	463	0.469231	0.55	0.0140474	0.0356394	5
3	464	0.469231	0.55	0.0140474	0.037037	5
3	465	0.469231	0.55	0.0140474	0.037037	5
3	466	0.469231	0.55	0.0127305	0.0328442	5
3	467	0.469231	0.55	0.0127305	0.0405311	5
3	468	0.469231	0.55	0.0122969	0.0405311	5
3	469	0.469231	0.55	0.0122915	0.0392982	5
3	470	0.469231	0.55	0.0122915	0.0419287	5
3	471	0.469231	0.55	0.0127305	0.0426275	5
3	472	0.469231	0.55	0.0105356	0.0426275	5
3	473	0.469231	0.55	0.00966608	0.0447866	5
3	474	0.469231	0.55	0.0105356	0.0454228	5
3	475	0.469231	0.55	0.00834065	0.0468204	5
3	476	0.469231	0.55	0.00834798	0.0401975	5
3	477	0.469231	0.55	0.00921861	0.0461216	5
3	478	0.469231	0.55	0.00965759	0.044724	5
3	479	0.470513	0.558333	0.00921861	0.0426275	5
3	480	0.470513	0.558333	0.0100966	0.0398323	5
3	481	0.470513	0.558333	0.0100966	0.0384347	5
3	482	0.470513	0.558333	0.0100966	0.0385694	5
3	483	0.470513	0.558333	0.0100966	0.0419287	5
3	484	0.470513	0.558333	0.00921861	0.0419287	5
3	485	0.470513	0.558333	0.00878735	0.0433263	5
3	486	0.470513	0.558333	0.0105356	0.0426275	5
3	487	0.470513	0.558333	0.0105356	0.0426275	5
3	488	0.470513	0.558333	0.0105356	0.0426275	5
3	489	0.470513	0.558333	0.0109745	0.0391335	5
3	490	0.470513	0.558333	0.0109745	0.0377358	5
3	491	0.470513	0.558333	0.0109745	0.0377358	5
3	492	0.475641	0.316667	0.00921861	0.0265549	0
3	493	0.475641	0.316667	0.00921861	0.0265549	0
3	494	0.474359	0.316667	0.00746269	0.0237596	0
3	495	0.474359	0.316667	0.00877963	0.0230608	0
3	496	0.474359	0.316667	0.00877963	0.0230608	0
3	497	0.433333	0.316667	0.00877963	0.0202655	0
3	498	0.433333	0.316667	0.00877963	0.0188679	0
3	499	0.433333	0.316667	0.00877963	0.0188679	0
3	500	0.433333	0.316667	0.00965759	0.0209644	0
3	501	0.433333	0.316667	0.0100966	0.0209644	0
3	502	0.433333	0.316667	0.0109745	0.0146751	0
3	503	0.433333	0.316667	0.0114135	0.0153739	0
3	504	0.433333	0.316667	0.0109745	0.0140252	0
3	505	0.433333	0.483333	0.0109745	0.0132774	0
3	506	0.458974	0.483333	0.0114135	0.0181691	0
3	507	0.458974	0.483333	0.0109745	0.0181691	0
3	508	0.458974	0.483333	0.0109745	0.0167715	0
3	509	0.458974	0.483333	0.0109745	0.0167715	0
3	510	0.458974	0.483333	0.0105356	0.0167715	0
3	511	0.458974	0.483333	0.0105356	0.0188679	0
3	512	0.458974	0.483333	0.0105356	0.0202655	0
3	513	0.458974	0.483333	0.0105356	0.0202939	0
3	514	0.458974	0.483333	0.0105356	0.0216632	0
3	515	0.458974	0.483333	0.0105356	0.0216632	0
3	516	0.458974	0.483333	0.0101054	0.0216632	0
3	517	0.458974	0.483333	0.0109745	0.022362	0
3	518	0.458974	0.403846	0.0109794	0.0237929	0
3	519	0.458974	0.35	0.0114135	0.0237596	0
3	520	0.438462	0.35	0.0114135	0.0230608	0
3	521	0.438462	0.35	0.0114135	0.0230608	0
3	522	0.438462	0.35	0.0114135	0.0216632	0
3	523	0.438462	0.35	0.0109794	0.0189208	0
3	524	0.438462	0.35	0.0109745	0.0202655	0
3	525	0.438462	0.35	0.00967033	0.0188679	0
3	526	0.438462	0.35	0.00790167	0.0188679	0
3	527	0.438462	0.391667	0.00614574	0.0195667	0
3	528	0.438462	0.391667	0.00659631	0.0175316	0
3	529	0.438462	0.391667	0.00834065	0.0188679	0
3	530	0.438462	0.391667	0.00834065	0.0188679	0
3	531	0.438462	0.391667	0.00834065	0.0181691	0
3	532	0.438462	0.391667	0.00834065	0.0174703	0
3	533	0.438462	0.391667	0.00834065	0.0195667	0
3	534	0.438462	0.391667	0.00834065	0.0195667	0
3	535	0.438462	0.391667	0.00834065	0.0167715	0
3	536	0.438462	0.391667	0.00615926	0.0147059	0
3	537	0.438462	0.391667	0.00614574	0.0126316	0
3	538	0.438462	0.391667	0.00614844	0.0146751	0
3	539	0.438462	0.391667	0.00526778	0.0132774	0
3	540	0.438462	0.391667	0.00526778	0.0132774	0
3	541	0.438462	0.391667	0.00526778	0.0132774	0
3	542	0.438462	0.391667	0.00526778	0.0132774	0
3	543	0.438462	0.391667	0.00526778	0.0139762	0
3	544	0.438462	0.391667	0.00570676	0.0160727	0
3	545	0.438462	0.391667	0.00570676	0.0160727	0
3	546	0.438462	0.391667	0.00570676	0.0146751	0
3	547	0.438462	0.391667	0.00570676	0.0146751	0
3	548	0.438462	0.391667	0.00614574	0.0153739	0
3	549	0.438462	0.391667	0.00658472	0.0153739	0
3	550	0.438462	0.391667	0.00658472	0.0146751	0
3	551	0.434615	0.366667	0.00702371	0.0153739	0
3	552	0.434615	0.366667	0.00702371	0.0153739	0
3	553	0.434615	0.366667	0.00702371	0.0146751	0
3	554	0.434615	0.366667	0.00702371	0.0146751	0
3	555	0.434615	0.366667	0.00658472	0.0153739	0
3	556	0.434615	0.366667	0.00658472	0.0153739	0
3	557	0.434615	0.366667	0.00658472	0.0153739	0
3	558	0.439744	0.4	0.00658472	0.0146751	0
3	559	0.439744	0.4	0.00658472	0.0125786	0
3	560	0.439744	0.4	0.00615114	0.0125786	0
3	561	0.439744	0.4	0.00658472	0.0118881	0
3	562	0.439744	0.4	0.00658472	0.0118798	0
3	563	0.439744	0.4	0.00658472	0.0118798	0
3	564	0.414103	0.233333	0.00702988	0.00909727	0
3	565	0.414103	0.233333	0.00790167	0.0104822	0
3	566	0.414103	0.233333	0.00790167	0.011181	0
3	567	0.414103	0.233333	0.00834065	0.0118798	0
3	568	0.414103	0.233333	0.00834065	0.0118798	0
3	569	0.414103	0.233333	0.00834065	0.0132774	0
3	570	0.414103	0.233333	0.00834065	0.0132774	0
3	571	0.414103	0.233333	0.0105356	0.0153739	0
3	572	0.414103	0.233333	0.0105356	0.0153739	0
3	573	0.414103	0.233333	0.0105356	0.0153739	0
3	574	0.414103	0.233333	0.0105356	0.0153739	0
3	575	0.414103	0.233333	0.0109745	0.0160727	0
3	576	0.414103	0.233333	0.0109745	0.0167715	0
3	577	0.414103	0.233333	0.0131694	0.0181691	0
3	578	0.414103	0.233333	0.0144928	0.0175439	0
3	579	0.414103	0.233333	0.0144864	0.0209644	0
3	580	0.414103	0.233333	0.0144864	0.0209644	0
3	581	0.414103	0.233333	0.0136084	0.0209644	0
3	582	0.414103	0.233333	0.0136084	0.0195667	0
3	583	0.414103	0.233333	0.0136084	0.0195667	0
3	584	0.414103	0.233333	0.0127305	0.0188679	0
3	585	0.414103	0.233333	0.0127305	0.0188679	0
3	586	0.414103	0.233333	0.0122915	0.0188679	0
3	587	0.414103	0.233333	0.0114135	0.0188679	0
3	588	0.414103	0.233333	0.0114135	0.0181818	0
3	589	0.414103	0.233333	0.0109938	0.0181691	0
3	590	0.414103	0.233333	0.0122915	0.0181691	0
3	591	0.414103	0.233333	0.0127305	0.0167715	0
3	592	0.414103	0.233333	0.0127305	0.0167715	0
3	593	0.414103	0.233333	0.0127305	0.0160727	0
3	594	0.414103	0.233333	0.0127305	0.0160727	0
3	595	0.414103	0.233333	0.0122915	0.0160727	0
3	596	0.414103	0.233333	0.0122915	0.0160727	0
3	597	0.414103	0.233333	0.0114236	0.0133146	0
3	598	0.414103	0.233333	0.0114135	0.0132774	0
3	599	0.414103	0.233333	0.0114135	0.0132774	0
3	600	0.425	0.294737	0.0101322	0.0126582	0
3	601	0.425	0.294737	0.0101322	0.0126582	0
3	602	0.439744	0.441667	0.0122915	0.0181691	0
3	603	0.439744	0.441667	0.0122915	0.0181945	0
3	604	0.439744	0.441667	0.0122915	0.0195667	0
3	605	0.439744	0.441667	0.0127305	0.022362	0
3	606	0.439744	0.45	0.0131694	0.0251572	0
3	607	0.439744	0.45	0.0131694	0.0286513	0
3	608	0.439744	0.45	0.0144864	0.0342418	0
3	609	0.439744	0.45	0.0144864	0.0342418	0
3	610	0.439744	0.45	0.0144864	0.0342418	0
3	611	0.439744	0.45	0.0149254	0.0342418	0
3	612	0.439744	0.45	0.0149254	0.0342418	0
3	613	0.440308	0.45	0.0149254	0.0342897	0
3	614	0.441026	0.45	0.0149254	0.0356394	0
3	615	0.441026	0.45	0.0149254	0.0356394	0
3	616	0.441026	0.45	0.0149254	0.0356394	0
3	617	0.441026	0.45	0.0149648	0.0324629	0
3	618	0.441026	0.45	0.0175593	0.0384347	0
3	619	0.441026	0.45	0.0175593	0.0384347	0
3	620	0.441026	0.45	0.0175593	0.0384347	0
3	621	0.441026	0.45	0.0175593	0.0384347	0
3	622	0.440308	0.45	0.0175901	0.0384885	0
3	623	0.439744	0.45	0.0193152	0.0398323	0
3	624	0.439744	0.45	0.0193152	0.0398323	0
3	625	0.439744	0.45	0.0193152	0.0398323	0
3	626	0.439744	0.45	0.0193152	0.0398323	0
3	627	0.439744	0.45	0.0193152	0.0398323	0
3	628	0.439744	0.45	0.0193152	0.0398323	0
3	629	0.439744	0.45	0.0193152	0.0398323	0
3	630	0.439744	0.45	0.0193152	0.0398323	0
3	633	0.439744	0.45	0.0210711	0.0510133	0
3	634	0.439744	0.45	0.0210711	0.0510133	0
3	635	0.439744	0.45	0.0210711	0.0510133	0
3	636	0.439744	0.45	0.0210711	0.0510133	0
3	637	0.439744	0.45	0.0210711	0.0510847	0
3	638	0.439744	0.45	0.0215101	0.0524109	0
3	639	0.439744	0.45	0.0215101	0.0517483	0
3	640	0.439744	0.45	0.0215101	0.0517121	0
3	641	0.439744	0.45	0.0210711	0.0517121	0
3	642	0.439744	0.45	0.0223881	0.0405311	0
3	643	0.439744	0.45	0.0223881	0.0405311	0
3	644	0.439744	0.45	0.0215101	0.0405311	0
3	645	0.439744	0.45	0.0215101	0.0419287	0
3	646	0.439744	0.45	0.0193152	0.0391335	0
3	647	0.439744	0.45	0.0188845	0.0391335	0
3	648	0.439744	0.45	0.0184372	0.0391335	0
3	649	0.439744	0.45	0.0179982	0.0377358	0
3	650	0.439744	0.45	0.0188762	0.037037	0
3	651	0.439744	0.45	0.0188762	0.0328442	0
3	652	0.439744	0.45	0.0184372	0.0314465	0
3	653	0.439744	0.45	0.0184372	0.0314465	0
3	654	0.439744	0.45	0.0179982	0.033543	0
3	655	0.439744	0.45	0.0166813	0.0321454	0
3	656	0.439744	0.45	0.0166813	0.0322129	0
3	657	0.439744	0.45	0.0166813	0.0286513	0
3	658	0.439744	0.45	0.0162495	0.0286513	0
3	659	0.439744	0.45	0.0162423	0.0286513	0
3	660	0.439744	0.45	0.0127697	0.0266106	0
3	661	0.439744	0.45	0.0136084	0.0265549	0
3	662	0.439744	0.45	0.0136084	0.0265549	0
3	663	0.439744	0.45	0.0131694	0.025856	0
3	664	0.439744	0.45	0.0131694	0.025856	0
3	665	0.439744	0.45	0.0131694	0.025856	0
3	666	0.439744	0.45	0.0131694	0.025856	0
3	667	0.439744	0.45	0.0131694	0.022362	0
3	668	0.439744	0.45	0.0131694	0.022362	0
3	669	0.439744	0.45	0.0127305	0.0216632	0
3	670	0.439744	0.45	0.0127305	0.0216632	0
3	671	0.439744	0.45	0.0127305	0.0216632	0
3	672	0.439744	0.45	0.0109794	0.0237762	0
3	673	0.439744	0.45	0.0109794	0.0217391	0
3	674	0.439744	0.45	0.0114135	0.022362	0
3	675	0.439744	0.45	0.0114135	0.022362	0
3	676	0.439744	0.45	0.0114135	0.022362	0
3	677	0.439744	0.45	0.0114135	0.022362	0
3	678	0.439744	0.45	0.0114185	0.022362	0
[truncated: 19,412 more rows]
