# Supplementary material for: Genomic analysis of a pre-elimination Malaysian Plasmodium vivax population reveals selective pressures and changing transmission dynamics
Source: Nat Commun. 2018 Jul 3;9:2585. doi: 10.1038/s41467-018-04965-4 (PMC6030216; doi:10.1038/s41467-018-04965-4)
Supplement: Supplementary file 6 — Supplementary Data 3 [file 41467_2018_4965_MOESM6_ESM.xlsx]

## Sheet: Ref_Allele_Freq_Drug_Candidates
Supplementary Data 3. Pairwise IBD fractions for each population at each of the 1 Kb intervals along chromosomes 1-14
Gene	Chromosome	Position	Amino Acid	Ref Allele	Alt Allele	Alt 1 Allele	VQSLOD	% Malaysia Ref	% K2 Ref	% K3 Ref	% Thailand Ref	% Indonesia Ref
CRT	PvP01_01_v1	442491	Q34H	A	C	.	2.84	100 (51/51)	100 (26/26)	100 (17/17)	100 (104/104)	100 (104/104)
CRT	PvP01_01_v1	442501	P38T	C	A	.	3.09	100 (51/51)	100 (26/26)	100 (17/17)	100 (104/104)	100 (104/104)
CRT	PvP01_01_v1	442502	P38L	C	T	.	5.49	100 (51/51)	100 (26/26)	100 (17/17)	99 (101/102)	100 (104/104)
CRT	PvP01_01_v1	442509	S40R	C	A	.	6.03	100 (51/51)	100 (26/26)	100 (17/17)	100 (104/104)	100 (104/104)
CRT	PvP01_01_v1	442980	R121K	G	A	.	7.5	100 (51/51)	100 (26/26)	100 (17/17)	100 (103/103)	100 (104/104)
CRT	PvP01_01_v1	442985	R123G	C	G	.	3.44	100 (51/51)	100 (26/26)	100 (17/17)	100 (104/104)	100 (104/104)
CRT	PvP01_01_v1	443466	V184F	G	T	.	9.55	100 (51/51)	100 (26/26)	100 (17/17)	100 (104/104)	99 (102/103)
CRT	PvP01_01_v1	443535	E207Q	G	C	.	7.63	100 (51/51)	100 (26/26)	100 (17/17)	100 (104/104)	100 (104/104)
CRT	PvP01_01_v1	443975	C257S	T	A	.	3.98	100 (51/51)	100 (26/26)	100 (17/17)	100 (104/104)	100 (104/104)
CRT	PvP01_01_v1	445373	F385I	T	A	.	9.73	98 (50/51)	100 (26/26)	100 (17/17)	100 (104/104)	100 (104/104)
MRP1	PvP01_02_v1	153748	G1726S	C	T	.	7.16	100 (51/51)	100 (26/26)	100 (17/17)	100 (104/104)	100 (104/104)
MRP1	PvP01_02_v1	153814	A1704T	C	T	.	1.1	100 (51/51)	100 (26/26)	100 (17/17)	100 (104/104)	100 (104/104)
MRP1	PvP01_02_v1	153943	G1661S	C	T	.	0.791	100 (51/51)	100 (26/26)	100 (17/17)	100 (104/104)	100 (104/104)
MRP1	PvP01_02_v1	153954	N1657S	T	C	.	9.02	50 (25/50)	0 (0/25)	100 (17/17)	100 (104/104)	100 (104/104)
MRP1	PvP01_02_v1	154008	L1639R	A	C	.	7.11	100 (51/51)	100 (26/26)	100 (17/17)	100 (104/104)	99 (103/104)
MRP1	PvP01_02_v1	154022	K1634N	T	A	.	5.96	100 (51/51)	100 (26/26)	100 (17/17)	100 (104/104)	99 (102/103)
MRP1	PvP01_02_v1	154063	R1621G	G	C	.	2.44	100 (51/51)	100 (26/26)	100 (17/17)	100 (104/104)	100 (104/104)
MRP1	PvP01_02_v1	154065	I1620T	A	G	.	3.73	100 (51/51)	100 (26/26)	100 (17/17)	100 (104/104)	100 (104/104)
MRP1	PvP01_02_v1	154107	A1606D	G	T	.	9.5	98 (50/51)	100 (26/26)	100 (17/17)	100 (104/104)	100 (104/104)
MRP1	PvP01_02_v1	154108	A1606T	C	T	.	9.53	98 (50/51)	100 (26/26)	100 (17/17)	100 (104/104)	100 (104/104)
MRP1	PvP01_02_v1	154168	H1586Y	G	A	.	5.2	100 (51/51)	100 (26/26)	100 (17/17)	97 (97/100)	100 (101/101)
MRP1	PvP01_02_v1	154215	D1570V	T	A	.	9.08	100 (51/51)	100 (26/26)	100 (17/17)	100 (104/104)	84.8 (84/99)
MRP1	PvP01_02_v1	154216	D1570Y	C	A	.	9.85	100 (51/51)	100 (26/26)	100 (17/17)	100 (104/104)	84.8 (84/99)
MRP1	PvP01_02_v1	154294	V1544I	C	T	.	6.45	98 (50/51)	100 (26/26)	100 (17/17)	100 (104/104)	100 (104/104)
MRP1	PvP01_02_v1	154341	R1528K	C	T	.	5.19	100 (51/51)	100 (26/26)	100 (17/17)	100 (104/104)	100 (104/104)
MRP1	PvP01_02_v1	154350	T1525I	G	A	.	7.05	100 (51/51)	100 (26/26)	100 (17/17)	100 (104/104)	100 (104/104)
MRP1	PvP01_02_v1	154354	G1524R	C	T	.	5.51	100 (51/51)	100 (26/26)	100 (17/17)	100 (104/104)	100 (104/104)
MRP1	PvP01_02_v1	154486	I1480V	T	C	.	6.46	100 (51/51)	100 (26/26)	100 (17/17)	100 (104/104)	100 (104/104)
MRP1	PvP01_02_v1	154492	I1478V	T	C	.	6.97	100 (51/51)	100 (26/26)	100 (17/17)	100 (104/104)	100 (104/104)
MRP1	PvP01_02_v1	154573	V1451F	C	A	.	8.03	100 (51/51)	100 (26/26)	100 (17/17)	100 (104/104)	100 (104/104)
MRP1	PvP01_02_v1	154668	G1419A	C	G	.	8.88	100 (51/51)	100 (26/26)	100 (17/17)	100 (103/103)	100 (104/104)
MRP1	PvP01_02_v1	154687	G1413S	C	T	.	1.55	100 (51/51)	100 (26/26)	100 (17/17)	100 (104/104)	100 (104/104)
MRP1	PvP01_02_v1	154692	M1411T	A	G	.	0.657	100 (51/51)	100 (26/26)	100 (17/17)	100 (104/104)	100 (104/104)
MRP1	PvP01_02_v1	154696	E1410K	C	T	.	1.12	100 (51/51)	100 (26/26)	100 (17/17)	100 (104/104)	100 (104/104)
MRP1	PvP01_02_v1	154713	P1404L	G	A	.	1.43	100 (51/51)	100 (26/26)	100 (17/17)	100 (104/104)	100 (104/104)
MRP1	PvP01_02_v1	154734	E1397G	T	C	.	0.292	100 (51/51)	100 (26/26)	100 (17/17)	100 (104/104)	100 (104/104)
MRP1	PvP01_02_v1	154735	E1397K	C	T	.	0.291	100 (51/51)	100 (26/26)	100 (17/17)	100 (104/104)	100 (104/104)
MRP1	PvP01_02_v1	154747	D1393Y	C	A	.	0.916	100 (51/51)	100 (26/26)	100 (17/17)	100 (104/104)	100 (104/104)
MRP1	PvP01_02_v1	154831	L1365F	G	A	.	7.4	100 (51/51)	100 (26/26)	100 (17/17)	100 (104/104)	84.8 (84/99)
MRP1	PvP01_02_v1	154843	L1361F	G	A	.	5.44	100 (51/51)	100 (26/26)	100 (17/17)	99 (102/103)	100 (104/104)
MRP1	PvP01_02_v1	154950	P1325L	G	A	.	5.49	100 (51/51)	100 (26/26)	100 (17/17)	100 (104/104)	97 (96/99)
MRP1	PvP01_02_v1	154961	F1321L	G	T	.	2.52	100 (51/51)	100 (26/26)	100 (17/17)	100 (104/104)	100 (104/104)
MRP1	PvP01_02_v1	155080	L1282I	A	T	.	7.23	100 (51/51)	100 (26/26)	100 (17/17)	100 (104/104)	100 (104/104)
MRP1	PvP01_02_v1	155272	V1218M	C	T	.	1.07	100 (51/51)	100 (26/26)	100 (17/17)	100 (104/104)	100 (104/104)
MRP1	PvP01_02_v1	155293	I1211V	T	C	.	0.825	100 (51/51)	100 (26/26)	100 (17/17)	100 (104/104)	100 (104/104)
MRP1	PvP01_02_v1	155299	M1209L	T	A	.	0.249	100 (51/51)	100 (26/26)	100 (17/17)	100 (104/104)	100 (104/104)
MRP1	PvP01_02_v1	155305	L1207I	G	T	.	7.51	100 (51/51)	100 (26/26)	100 (17/17)	8.3 (8/96)	100 (104/104)
MRP1	PvP01_02_v1	155458	T1156A	T	C	.	1.34	100 (51/51)	100 (26/26)	100 (17/17)	100 (104/104)	99 (103/104)
MRP1	PvP01_02_v1	155832	S1031L	G	A	.	1.05	100 (51/51)	100 (26/26)	100 (17/17)	100 (104/104)	100 (104/104)
MRP1	PvP01_02_v1	155845	H1027N	G	T	.	0.171	100 (51/51)	100 (26/26)	100 (17/17)	100 (104/104)	100 (104/104)
MRP1	PvP01_02_v1	155853	N1024I	T	A	.	0.684	100 (51/51)	100 (26/26)	100 (17/17)	100 (104/104)	100 (104/104)
MRP1	PvP01_02_v1	155869	A1019T	C	T	.	0.759	100 (51/51)	100 (26/26)	100 (17/17)	100 (104/104)	100 (104/104)
MRP1	PvP01_02_v1	155871	C1018Y	C	T	.	5.74	100 (51/51)	100 (26/26)	100 (17/17)	100 (104/104)	100 (104/104)
MRP1	PvP01_02_v1	155887	A1013T	C	T	.	0.803	100 (51/51)	100 (26/26)	100 (17/17)	100 (104/104)	100 (104/104)
MRP1	PvP01_02_v1	155904	G1007D	C	T	.	0.394	100 (51/51)	100 (26/26)	100 (17/17)	100 (104/104)	100 (104/104)
MRP1	PvP01_02_v1	155909	I1005M	T	C	.	0.344	100 (51/51)	100 (26/26)	100 (17/17)	100 (104/104)	100 (104/104)
MRP1	PvP01_02_v1	155971	R985S	G	T	.	5.92	100 (51/51)	100 (26/26)	100 (17/17)	100 (104/104)	100 (104/104)
MRP1	PvP01_02_v1	156078	G949D	C	T	.	0.781	100 (51/51)	100 (26/26)	100 (17/17)	100 (104/104)	100 (104/104)
MRP1	PvP01_02_v1	156097	T943A	T	C	.	0.169	100 (51/51)	100 (26/26)	100 (17/17)	100 (104/104)	100 (104/104)
MRP1	PvP01_02_v1	156100	G942S	C	T	.	0.644	100 (51/51)	100 (26/26)	100 (17/17)	100 (104/104)	100 (104/104)
MRP1	PvP01_02_v1	156102	G941D	C	T	.	0.827	100 (51/51)	100 (26/26)	100 (17/17)	100 (104/104)	100 (104/104)
MRP1	PvP01_02_v1	156184	Y914H	A	G	.	6.24	100 (51/51)	100 (26/26)	100 (17/17)	100 (104/104)	100 (104/104)
MRP1	PvP01_02_v1	156208	E906Q	C	G	.	5.08	98 (50/51)	100 (26/26)	100 (17/17)	95 (96/101)	65.6 (59/90)
MRP1	PvP01_02_v1	156300	C875F	C	A	.	4.31	100 (51/51)	100 (26/26)	100 (17/17)	100 (104/104)	100 (104/104)
MRP1	PvP01_02_v1	156418	S836G	T	C	.	1.62	100 (51/51)	100 (26/26)	100 (17/17)	100 (104/104)	100 (104/104)
MRP1	PvP01_02_v1	156423	G834E	C	T	.	1.48	100 (51/51)	100 (26/26)	100 (17/17)	100 (104/104)	100 (104/104)
MRP1	PvP01_02_v1	156426	R833K	C	T	.	1.28	100 (51/51)	100 (26/26)	100 (17/17)	100 (104/104)	100 (104/104)
MRP1	PvP01_02_v1	156427	R833W	T	A	.	6.15	100 (51/51)	100 (26/26)	100 (17/17)	100 (104/104)	100 (104/104)
MRP1	PvP01_02_v1	156448	D826N	C	T	.	1.35	100 (51/51)	100 (26/26)	100 (17/17)	100 (104/104)	100 (104/104)
MRP1	PvP01_02_v1	156450	G825E	C	T	.	1.27	100 (51/51)	100 (26/26)	100 (17/17)	100 (104/104)	100 (104/104)
MRP1	PvP01_02_v1	156486	I813T	A	G	.	0.656	100 (51/51)	100 (26/26)	100 (17/17)	100 (104/104)	100 (104/104)
MRP1	PvP01_02_v1	156493	D811H	C	G	.	1.52	100 (51/51)	100 (26/26)	100 (17/17)	100 (104/104)	100 (104/104)
MRP1	PvP01_02_v1	156497	K809N	C	G	.	0.03	100 (51/51)	100 (26/26)	100 (17/17)	100 (104/104)	100 (104/104)
MRP1	PvP01_02_v1	156501	G808D	C	T	.	0.54	100 (51/51)	100 (26/26)	100 (17/17)	100 (104/104)	100 (104/104)
MRP1	PvP01_02_v1	156520	R802G	G	C	.	5.43	100 (51/51)	100 (26/26)	100 (17/17)	100 (104/104)	100 (104/104)
MRP1	PvP01_02_v1	156537	F796C	A	C	.	2.57	100 (51/51)	100 (26/26)	100 (17/17)	100 (103/103)	100 (104/104)
MRP1	PvP01_02_v1	156553	R791C	G	A	.	5.33	100 (51/51)	100 (26/26)	100 (17/17)	100 (104/104)	100 (104/104)
MRP1	PvP01_02_v1	156563	E787D	C	A	.	4.78	100 (51/51)	100 (26/26)	100 (17/17)	98 (99/101)	97 (98/101)
MRP1	PvP01_02_v1	156575	S783R	G	T	.	0.887	100 (51/51)	100 (26/26)	100 (17/17)	100 (104/104)	100 (104/104)
MRP1	PvP01_02_v1	156633	V764A	A	G	.	1.59	100 (51/51)	100 (26/26)	100 (17/17)	100 (104/104)	100 (104/104)
MRP1	PvP01_02_v1	156708	N739S	T	C	.	5.38	100 (51/51)	100 (26/26)	100 (17/17)	100 (104/104)	100 (104/104)
MRP1	PvP01_02_v1	156730	V732I	C	T	.	1.61	100 (51/51)	100 (26/26)	100 (17/17)	100 (104/104)	100 (103/103)
MRP1	PvP01_02_v1	156747	G726V	C	A	.	2.85	100 (51/51)	100 (26/26)	100 (17/17)	100 (104/104)	100 (103/103)
MRP1	PvP01_02_v1	156748	G726W	C	A	.	2.06	100 (51/51)	100 (26/26)	100 (17/17)	100 (104/104)	100 (103/103)
MRP1	PvP01_02_v1	156751	S725P	A	G	.	3.24	100 (51/51)	100 (26/26)	100 (17/17)	100 (104/104)	100 (103/103)
MRP1	PvP01_02_v1	156773	I717M	A	C	.	9.01	100 (51/51)	100 (26/26)	100 (17/17)	99 (103/104)	100 (104/104)
MRP1	PvP01_02_v1	156794	I710M	T	C	.	2.65	100 (51/51)	100 (26/26)	100 (17/17)	100 (104/104)	100 (103/103)
MRP1	PvP01_02_v1	156798	S709F	G	A	.	2.5	100 (51/51)	100 (26/26)	100 (17/17)	100 (104/104)	100 (103/103)
MRP1	PvP01_02_v1	156966	S653N	C	T	A	3.13	100 (51/51)	100 (26/26)	100 (17/17)	100 (104/104)	100 (104/104)
MRP1	PvP01_02_v1	157059	S622T	C	G	.	0.128	100 (51/51)	100 (26/26)	100 (17/17)	100 (104/104)	100 (104/104)
MRP1	PvP01_02_v1	157062	R621Q	C	T	.	0.149	100 (51/51)	100 (26/26)	100 (17/17)	100 (104/104)	100 (104/104)
MRP1	PvP01_02_v1	157076	N616K	A	T	.	0.252	100 (51/51)	100 (26/26)	100 (17/17)	100 (104/104)	100 (104/104)
MRP1	PvP01_02_v1	157134	C597F	C	A	.	1.01	100 (51/51)	100 (26/26)	100 (17/17)	100 (104/104)	100 (104/104)
MRP1	PvP01_02_v1	157143	R594K	C	T	G	0.391	100 (51/51)	100 (26/26)	100 (17/17)	100 (104/104)	100 (104/104)
MRP1	PvP01_02_v1	157164	E587G	T	C	.	0.777	100 (51/51)	100 (26/26)	100 (17/17)	100 (104/104)	100 (104/104)
MRP1	PvP01_02_v1	157239	R562K	C	T	.	0.087	100 (51/51)	100 (26/26)	100 (17/17)	100 (104/104)	100 (104/104)
MRP1	PvP01_02_v1	157246	F560I	A	T	.	6.16	100 (51/51)	100 (26/26)	100 (17/17)	100 (104/104)	100 (104/104)
MRP1	PvP01_02_v1	157297	H543Y	G	A	.	2.24	100 (51/51)	100 (26/26)	100 (17/17)	100 (104/104)	100 (104/104)
MRP1	PvP01_02_v1	157300	K542E	T	C	.	6.16	98 (50/51)	100 (26/26)	100 (17/17)	100 (104/104)	100 (102/102)
MRP1	PvP01_02_v1	157452	I491T	A	G	.	3.45	100 (51/51)	100 (26/26)	100 (17/17)	100 (104/104)	100 (102/102)
MRP1	PvP01_02_v1	157492	P478S	G	A	.	8.03	100 (51/51)	100 (26/26)	100 (17/17)	99 (103/104)	100 (104/104)
MRP1	PvP01_02_v1	157572	N451S	T	C	.	6.95	100 (51/51)	100 (26/26)	100 (17/17)	100 (104/104)	100 (104/104)
MRP1	PvP01_02_v1	157626	A433G	G	C	.	2.66	100 (51/51)	100 (26/26)	100 (17/17)	100 (104/104)	98 (98/100)
MRP1	PvP01_02_v1	157705	V407L	C	G	.	5.89	100 (51/51)	100 (26/26)	100 (17/17)	100 (104/104)	100 (104/104)
MRP1	PvP01_02_v1	157708	F406L	A	G	.	7.68	100 (51/51)	100 (26/26)	100 (17/17)	100 (104/104)	99 (103/104)
MRP1	PvP01_02_v1	157798	Q376K	G	T	.	3.72	100 (51/51)	100 (26/26)	100 (17/17)	100 (104/104)	100 (104/104)
MRP1	PvP01_02_v1	157808	K372N	T	A	.	4.31	100 (51/51)	100 (26/26)	100 (17/17)	100 (104/104)	100 (104/104)
MRP1	PvP01_02_v1	157809	K372I	T	A	.	4.5	100 (51/51)	100 (26/26)	100 (17/17)	100 (104/104)	100 (104/104)
MRP1	PvP01_02_v1	157831	L365F	G	A	.	2.71	100 (51/51)	100 (26/26)	100 (17/17)	100 (104/104)	100 (104/104)
MRP1	PvP01_02_v1	157846	S360A	A	C	.	1.94	100 (51/51)	100 (26/26)	100 (17/17)	100 (104/104)	100 (104/104)
MRP1	PvP01_02_v1	157861	T355A	T	C	.	0.617	100 (51/51)	100 (26/26)	100 (17/17)	100 (104/104)	100 (104/104)
MRP1	PvP01_02_v1	157878	S349Y	G	T	.	0.206	100 (51/51)	100 (26/26)	100 (17/17)	100 (104/104)	100 (104/104)
MRP1	PvP01_02_v1	158039	S295R	G	T	.	0.376	100 (51/51)	100 (26/26)	100 (17/17)	100 (104/104)	100 (104/104)
MRP1	PvP01_02_v1	158079	T282M	G	A	.	3.73	100 (51/51)	100 (26/26)	100 (17/17)	100 (104/104)	99 (103/104)
MRP1	PvP01_02_v1	158082	R281K	C	T	.	5.26	100 (51/51)	100 (26/26)	100 (17/17)	100 (104/104)	100 (104/104)
MRP1	PvP01_02_v1	158148	R259T	C	G	A	5.63	100 (51/51)	100 (26/26)	100 (17/17)	100 (104/104)	100 (104/104)
MRP1	PvP01_02_v1	158152	C258R	A	G	.	0.107	100 (51/51)	100 (26/26)	100 (17/17)	100 (104/104)	100 (102/102)
MRP1	PvP01_02_v1	158223	T234M	G	A	.	8.54	100 (51/51)	100 (26/26)	100 (17/17)	8.2 (8/97)	100 (104/104)
MRP1	PvP01_02_v1	158272	Y218D	A	C	.	8.04	0 (0/51)	0 (0/26)	0 (0/17)	0 (0/104)	5.9 (6/102)
MRP1	PvP01_02_v1	158323	I201L	T	G	.	8.77	48 (24/50)	0 (0/26)	100 (17/17)	100 (104/104)	97 (98/101)
MRP1	PvP01_02_v1	158442	A161G	G	C	.	2.74	100 (51/51)	100 (26/26)	100 (17/17)	100 (104/104)	100 (103/103)
MRP1	PvP01_02_v1	158467	G153S	C	T	.	2.34	100 (51/51)	100 (26/26)	100 (17/17)	100 (104/104)	100 (103/103)
MRP1	PvP01_02_v1	158545	V127I	C	T	.	8.82	0 (0/51)	0 (0/26)	0 (0/17)	0 (0/104)	5.1 (5/99)
MRP1	PvP01_02_v1	158553	I124T	A	G	.	5.34	100 (51/51)	100 (26/26)	100 (17/17)	100 (104/104)	99 (98/99)
MRP1	PvP01_02_v1	158653	H91Y	G	A	.	5.11	100 (51/51)	100 (26/26)	100 (17/17)	100 (104/104)	97 (98/101)
MRP1	PvP01_02_v1	158674	K84E	T	C	.	5.56	100 (51/51)	100 (26/26)	100 (17/17)	100 (104/104)	100 (103/103)
MRP1	PvP01_02_v1	158818	K36Q	T	G	.	5.66	100 (51/51)	100 (26/26)	100 (17/17)	99 (101/102)	97 (98/101)
MRP1	PvP01_02_v1	158889	N12I	T	A	.	1.68	100 (51/51)	100 (26/26)	100 (17/17)	100 (104/104)	100 (104/104)
MRP1	PvP01_02_v1	158896	R10C	G	A	.	6.93	100 (51/51)	100 (26/26)	100 (17/17)	100 (103/103)	88.9 (88/99)
DHFR-TS	PvP01_05_v1	1077398	I13L	A	C	.	4.06	100 (51/51)	100 (26/26)	100 (17/17)	100 (101/101)	100 (104/104)
DHFR-TS	PvP01_05_v1	1077400	I13M	C	G	.	9.6	98 (50/51)	100 (26/26)	100 (17/17)	100 (104/104)	100 (104/104)
DHFR-TS	PvP01_05_v1	1077405	A15V	C	T	.	5.35	100 (51/51)	100 (26/26)	100 (17/17)	100 (104/104)	100 (104/104)
DHFR-TS	PvP01_05_v1	1077506	C49R	T	C	.	4.84	100 (51/51)	100 (26/26)	100 (17/17)	99 (102/103)	100 (104/104)
DHFR-TS	PvP01_05_v1	1077510	N50I	A	T	.	6.77	100 (51/51)	100 (26/26)	100 (17/17)	100 (104/104)	100 (104/104)
DHFR-TS	PvP01_05_v1	1077511	N50K	C	A	.	2.1	100 (51/51)	100 (26/26)	100 (17/17)	100 (104/104)	100 (104/104)
DHFR-TS	PvP01_05_v1	1077530	F57L	T	C	A	8.56	72.9 (35/48)	100 (26/26)	33.3 (5/15)	16.3 (16/98)	19.3 (17/88)
DHFR-TS	PvP01_05_v1	1077532	F57L	C	G	A	8.95	32.7 (16/49)	0 (0/26)	66.7 (10/15)	9.1 (9/99)	100 (101/101)
DHFR-TS	PvP01_05_v1	1077534	R58K	G	A	.	8.14	100 (51/51)	100 (26/26)	100 (17/17)	100 (104/104)	100 (104/104)
DHFR-TS	PvP01_05_v1	1077535	R58S	G	C	A	6.6	32 (16/50)	0 (0/26)	68.8 (11/16)	100 (104/104)	99 (97/98)
DHFR-TS	PvP01_05_v1	1077543	T61M	C	T	.	8.13	75 (36/48)	100 (26/26)	33.3 (5/15)	9.1 (9/99)	19.3 (17/88)
DHFR-TS	PvP01_05_v1	1077656	H99N	C	*	A	6.18	100 (51/51)	100 (26/26)	100 (17/17)	92.1 (93/101)	100 (103/103)
DHFR-TS	PvP01_05_v1	1077692	V111L	G	T	C	7.68	33.3 (17/51)	0 (0/26)	64.7 (11/17)	100 (104/104)	100 (103/103)
DHFR-TS	PvP01_05_v1	1077711	N117T	A	C	G	6.25	4 (2/50)	0 (0/26)	0 (0/17)	8.8 (9/102)	17 (15/88)
DHFR-TS	PvP01_05_v1	1077751	N130K	C	A	.	2.94	100 (51/51)	100 (26/26)	100 (17/17)	100 (104/104)	100 (104/104)
DHFR-TS	PvP01_05_v1	1077878	I173F	A	T	C	5.74	33.3 (17/51)	0 (0/26)	64.7 (11/17)	100 (103/103)	100 (103/103)
DHFR-TS	PvP01_05_v1	1077880	I173M	T	G	.	6.42	98 (50/51)	100 (26/26)	100 (17/17)	100 (104/104)	100 (104/104)
DHFR-TS	PvP01_05_v1	1078110	S250I	G	T	.	2.94	100 (51/51)	100 (26/26)	100 (17/17)	100 (104/104)	100 (104/104)
DHFR-TS	PvP01_05_v1	1078143	A261E	C	A	.	0.161	100 (51/51)	100 (26/26)	100 (17/17)	100 (104/104)	100 (104/104)
DHFR-TS	PvP01_05_v1	1078180	N273K	C	A	.	6.13	100 (51/51)	100 (26/26)	100 (17/17)	100 (104/104)	100 (104/104)
DHFR-TS	PvP01_05_v1	1078326	P322L	C	T	.	0.453	100 (51/51)	100 (26/26)	100 (17/17)	100 (104/104)	100 (104/104)
DHFR-TS	PvP01_05_v1	1078468	K369N	A	T	.	3.89	100 (51/51)	100 (26/26)	100 (17/17)	99 (102/103)	100 (104/104)
DHFR-TS	PvP01_05_v1	1078807	E482D	A	T	.	1.87	100 (51/51)	100 (26/26)	100 (17/17)	100 (103/103)	100 (102/102)
DHFR-TS	PvP01_05_v1	1078826	I489L	A	C	.	4.58	100 (51/51)	100 (26/26)	100 (17/17)	100 (103/103)	100 (102/102)
DHFR-TS	PvP01_05_v1	1078855	L498F	G	T	.	2.62	100 (51/51)	100 (26/26)	100 (17/17)	100 (103/103)	100 (102/102)
DHFR-TS	PvP01_05_v1	1079078	V573I	G	A	.	0.042	100 (51/51)	100 (26/26)	100 (17/17)	100 (104/104)	100 (104/104)
MDR1	PvP01_10_v1	478789	L1449I	G	T	.	7.49	100 (51/51)	100 (26/26)	100 (17/17)	100 (104/104)	100 (104/104)
MDR1	PvP01_10_v1	478860	K1425R	T	C	.	3.67	100 (51/51)	100 (26/26)	100 (17/17)	100 (104/104)	100 (104/104)
MDR1	PvP01_10_v1	478911	K1408R	T	C	.	0.182	100 (51/51)	100 (26/26)	100 (17/17)	100 (104/104)	100 (104/104)
MDR1	PvP01_10_v1	478917	A1406G	G	C	.	0.742	100 (51/51)	100 (26/26)	100 (17/17)	100 (104/104)	100 (104/104)
MDR1	PvP01_10_v1	478955	K1393N	C	G	.	6.64	98 (50/51)	100 (26/26)	100 (17/17)	86.6 (84/97)	100 (104/104)
MDR1	PvP01_10_v1	479133	A1334E	G	T	.	7.07	100 (51/51)	100 (26/26)	100 (17/17)	100 (104/104)	100 (104/104)
MDR1	PvP01_10_v1	479176	N1320D	T	C	.	0.406	100 (51/51)	100 (26/26)	100 (17/17)	100 (104/104)	100 (104/104)
MDR1	PvP01_10_v1	479177	E1319D	T	A	.	0.418	100 (51/51)	100 (26/26)	100 (17/17)	100 (104/104)	100 (104/104)
MDR1	PvP01_10_v1	479221	L1305F	G	A	.	0.713	100 (51/51)	100 (26/26)	100 (17/17)	100 (103/103)	100 (104/104)
MDR1	PvP01_10_v1	479326	L1270V	G	C	.	0.362	100 (51/51)	100 (26/26)	100 (17/17)	100 (104/104)	100 (104/104)
MDR1	PvP01_10_v1	479329	T1269S	T	A	.	8.39	100 (51/51)	100 (26/26)	100 (17/17)	100 (104/104)	100 (104/104)
MDR1	PvP01_10_v1	479334	S1267N	C	T	.	0.232	100 (51/51)	100 (26/26)	100 (17/17)	100 (104/104)	100 (104/104)
MDR1	PvP01_10_v1	479350	G1262R	C	T	.	0.028	100 (51/51)	100 (26/26)	100 (17/17)	100 (104/104)	100 (104/104)
MDR1	PvP01_10_v1	479376	A1253V	G	A	.	0.479	100 (51/51)	100 (26/26)	100 (17/17)	100 (104/104)	100 (104/104)
MDR1	PvP01_10_v1	479612	L1174F	C	A	.	1.27	100 (51/51)	100 (26/26)	100 (17/17)	100 (104/104)	100 (104/104)
MDR1	PvP01_10_v1	479653	K1161E	T	C	.	0.442	100 (51/51)	100 (26/26)	100 (17/17)	100 (104/104)	100 (104/104)
MDR1	PvP01_10_v1	479824	L1104F	G	A	.	0.028	100 (51/51)	100 (26/26)	100 (17/17)	100 (104/104)	100 (104/104)
MDR1	PvP01_10_v1	479908	L1076F	G	A	.	7.68	98 (50/51)	100 (26/26)	100 (17/17)	52.4 (44/84)	100 (104/104)
MDR1	PvP01_10_v1	479910	Q1075P	T	G	.	3.7	100 (51/51)	100 (26/26)	100 (17/17)	100 (104/104)	100 (104/104)
MDR1	PvP01_10_v1	479911	Q1075K	G	T	.	7.7	100 (51/51)	100 (26/26)	100 (17/17)	100 (104/104)	100 (104/104)
MDR1	PvP01_10_v1	479926	F1070L	A	G	.	8.22	100 (51/51)	100 (26/26)	100 (17/17)	100 (104/104)	100 (104/104)
MDR1	PvP01_10_v1	480196	M980V	T	C	.	1.56	100 (51/51)	100 (26/26)	100 (17/17)	100 (104/104)	100 (104/104)
MDR1	PvP01_10_v1	480198	F979S	A	G	.	0.542	100 (51/51)	100 (26/26)	100 (17/17)	100 (104/104)	100 (104/104)
MDR1	PvP01_10_v1	480207	F976Y	A	T	.	4.7	94.1 (48/51)	100 (26/26)	100 (17/17)	13.4 (13/97)	100 (104/104)
MDR1	PvP01_10_v1	480261	M958T	A	G	.	1.94	100 (51/51)	100 (26/26)	100 (17/17)	100 (104/104)	100 (104/104)
MDR1	PvP01_10_v1	480370	P922A	G	C	.	0.746	100 (51/51)	100 (26/26)	100 (17/17)	100 (104/104)	100 (104/104)
MDR1	PvP01_10_v1	480378	S919N	C	T	.	0.832	100 (51/51)	100 (26/26)	100 (17/17)	100 (104/104)	100 (104/104)
MDR1	PvP01_10_v1	480412	L908M	G	T	A	7.34	100 (51/51)	100 (26/26)	100 (17/17)	100 (104/104)	100 (104/104)
MDR1	PvP01_10_v1	480442	T898A	T	C	.	6.91	100 (51/51)	100 (26/26)	100 (17/17)	100 (104/104)	100 (104/104)
MDR1	PvP01_10_v1	480552	A861E	G	T	.	8.14	100 (51/51)	100 (26/26)	100 (17/17)	95.1 (98/103)	100 (104/104)
MDR1	PvP01_10_v1	480582	G851A	C	G	.	0.343	100 (51/51)	100 (26/26)	100 (17/17)	100 (104/104)	100 (104/104)
MDR1	PvP01_10_v1	480583	G851C	C	A	.	0.649	100 (51/51)	100 (26/26)	100 (17/17)	100 (104/104)	100 (104/104)
MDR1	PvP01_10_v1	480601	L845F	G	A	.	7.19	96 (48/50)	100 (26/26)	100 (17/17)	98.1 (101/103)	100 (104/104)
MDR1	PvP01_10_v1	480768	N789S	T	C	.	7.05	98 (50/51)	100 (26/26)	100 (17/17)	100 (104/104)	100 (104/104)
MDR1	PvP01_10_v1	480846	A763V	G	A	.	7.05	100 (51/51)	100 (26/26)	100 (17/17)	95.1 (97/102)	100 (104/104)
MDR1	PvP01_10_v1	481042	S698G	T	C	.	4.82	100 (51/51)	100 (26/26)	100 (17/17)	99 (103/104)	100 (104/104)
MDR1	PvP01_10_v1	481118	K672N	C	G	.	0.153	100 (51/51)	100 (26/26)	100 (17/17)	100 (104/104)	100 (104/104)
MDR1	PvP01_10_v1	481575	G520D	C	T	.	4.53	100 (51/51)	100 (26/26)	100 (17/17)	100 (104/104)	100 (104/104)
MDR1	PvP01_10_v1	481583	K517N	T	A	.	1.62	100 (51/51)	100 (26/26)	100 (17/17)	100 (104/104)	100 (104/104)
MDR1	PvP01_10_v1	481595	S513R	A	T	.	7.21	98 (50/51)	100 (26/26)	100 (17/17)	70.9 (61/86)	100 (104/104)
MDR1	PvP01_10_v1	481636	D500N	C	T	.	8.3	100 (51/51)	100 (26/26)	100 (17/17)	100 (104/104)	100 (104/104)
MDR1	PvP01_10_v1	481644	S497L	G	A	.	6.09	100 (51/51)	100 (26/26)	100 (17/17)	100 (104/104)	100 (104/104)
MDR1	PvP01_10_v1	481792	H448Y	G	A	.	1.58	100 (51/51)	100 (26/26)	100 (17/17)	100 (103/103)	100 (104/104)
MDR1	PvP01_10_v1	481908	T409M	G	A	.	7.34	98 (50/51)	100 (26/26)	100 (17/17)	100 (104/104)	100 (104/104)
MDR1	PvP01_10_v1	482281	G285S	C	T	.	4.23	100 (51/51)	100 (26/26)	100 (17/17)	100 (104/104)	100 (104/104)
MDR1	PvP01_10_v1	482428	M236L	T	A	.	6.5	100 (51/51)	100 (26/26)	100 (17/17)	100 (104/104)	100 (104/104)
MDR1	PvP01_10_v1	482473	V221L	C	A	.	7.71	100 (50/50)	100 (26/26)	100 (17/17)	100 (104/104)	100 (104/104)
MDR1	PvP01_10_v1	482493	G214D	C	T	.	4.82	100 (51/51)	100 (26/26)	100 (17/17)	100 (104/104)	100 (104/104)
MDR1	PvP01_10_v1	482566	I190L	T	A	.	0.368	100 (51/51)	100 (26/26)	100 (17/17)	100 (104/104)	100 (104/104)
MDR1	PvP01_10_v1	482577	L186W	A	C	.	2.3	100 (51/51)	100 (26/26)	100 (17/17)	100 (104/104)	100 (104/104)
MDR1	PvP01_10_v1	483005	Q43H	C	G	.	8.27	100 (51/51)	100 (26/26)	100 (17/17)	100 (104/104)	100 (104/104)
MDR1	PvP01_10_v1	483095	N13K	G	C	.	5.69	100 (51/51)	100 (26/26)	100 (17/17)	100 (104/104)	100 (104/104)
MDR1	PvP01_10_v1	483111	P8L	G	A	.	6.04	100 (51/51)	100 (26/26)	100 (17/17)	100 (104/104)	100 (104/104)
Kelch13	PvP01_12_v1	484852	G23E	G	A	.	3.53	100 (51/51)	100 (26/26)	100 (17/17)	100 (104/104)	100 (104/104)
Kelch13	PvP01_12_v1	484858	N25I	A	T	.	8.16	100 (51/51)	100 (26/26)	100 (17/17)	98.1 (102/104)	100 (104/104)
Kelch13	PvP01_12_v1	485152	S123L	C	T	.	1.63	100 (51/51)	100 (26/26)	100 (17/17)	100 (104/104)	100 (102/102)
Kelch13	PvP01_12_v1	485235	K151Q	A	C	.	3.19	100 (51/51)	100 (26/26)	100 (17/17)	99 (102/103)	100 (104/104)
Kelch13	PvP01_12_v1	485314	S177T	G	C	.	7	100 (51/51)	100 (26/26)	100 (17/17)	100 (104/104)	100 (104/104)
Kelch13	PvP01_12_v1	485541	S253T	T	A	.	4.65	100 (51/51)	100 (26/26)	100 (17/17)	100 (104/104)	95.9 (93/97)
Kelch13	PvP01_12_v1	485697	V305L	G	C	.	4.26	100 (51/51)	100 (26/26)	100 (17/17)	100 (104/104)	99 (103/104)
Kelch13	PvP01_12_v1	486438	V552I	G	A	.	6.24	100 (51/51)	100 (26/26)	100 (17/17)	100 (104/104)	100 (104/104)
Kelch13	PvP01_12_v1	486477	M565L	A	C	.	7.39	100 (51/51)	100 (26/26)	100 (17/17)	100 (104/104)	100 (104/104)
Kelch13	PvP01_12_v1	486478	M565K	T	A	.	7.85	100 (51/51)	100 (26/26)	100 (17/17)	100 (104/104)	100 (104/104)
Kelch13	PvP01_12_v1	486568	N595T	A	C	.	3.4	100 (51/51)	100 (26/26)	100 (17/17)	100 (104/104)	100 (104/104)
Kelch13	PvP01_12_v1	486738	V652L	G	C	.	7.83	100 (51/51)	100 (26/26)	100 (17/17)	100 (104/104)	100 (104/104)
Kelch13	PvP01_12_v1	486881	L699F	G	C	.	1.04	100 (51/51)	100 (26/26)	100 (17/17)	100 (104/104)	100 (104/104)
Kelch13	PvP01_12_v1	486913	A710E	C	A	.	9.2	100 (51/51)	100 (26/26)	100 (17/17)	100 (104/104)	100 (104/104)
MDR2	PvP01_12_v1	2441608	V43L	G	C	.	6.24	85.7 (42/49)	100 (26/26)	82.4 (14/17)	67 (61/91)	26.7 (23/86)
MDR2	PvP01_12_v1	2441670	R63S	A	T	C	9.75	100 (51/51)	100 (26/26)	100 (17/17)	100 (104/104)	100 (104/104)
MDR2	PvP01_12_v1	2441708	V76A	T	C	.	7.26	100 (51/51)	100 (26/26)	100 (17/17)	84.2 (85/101)	99 (103/104)
MDR2	PvP01_12_v1	2441734	F85V	T	G	.	3.07	100 (51/51)	100 (26/26)	100 (17/17)	99 (103/104)	100 (104/104)
MDR2	PvP01_12_v1	2441773	L98V	C	G	.	5.82	100 (51/51)	100 (26/26)	100 (17/17)	100 (104/104)	99 (102/103)
MDR2	PvP01_12_v1	2441962	Y161H	T	C	.	4.07	98 (50/51)	100 (26/26)	100 (17/17)	100 (104/104)	99 (102/103)
MDR2	PvP01_12_v1	2442028	R183W	A	T	.	7.14	100 (51/51)	100 (26/26)	100 (17/17)	100 (104/104)	100 (104/104)
MDR2	PvP01_12_v1	2442097	Q206K	C	A	.	4.48	100 (51/51)	100 (26/26)	100 (17/17)	99 (101/102)	100 (104/104)
MDR2	PvP01_12_v1	2442137	L219W	T	G	.	3.35	100 (51/51)	100 (26/26)	100 (17/17)	100 (104/104)	100 (104/104)
MDR2	PvP01_12_v1	2442151	S224C	A	T	.	3.98	100 (51/51)	100 (26/26)	100 (17/17)	100 (100/100)	100 (104/104)
MDR2	PvP01_12_v1	2442212	S244T	G	C	.	5.45	100 (51/51)	100 (26/26)	100 (17/17)	99 (102/103)	100 (104/104)
MDR2	PvP01_12_v1	2442314	S278N	G	A	.	6.74	100 (51/51)	100 (26/26)	100 (17/17)	100 (104/104)	100 (104/104)
MDR2	PvP01_12_v1	2442333	K284N	G	T	.	9.96	100 (51/51)	100 (26/26)	100 (17/17)	99 (103/104)	100 (104/104)
MDR2	PvP01_12_v1	2442337	A286T	G	A	.	8.38	100 (51/51)	100 (26/26)	100 (17/17)	100 (104/104)	100 (104/104)
MDR2	PvP01_12_v1	2442354	S291R	C	G	.	9.92	100 (51/51)	100 (26/26)	100 (17/17)	98.1 (102/104)	100 (104/104)
MDR2	PvP01_12_v1	2442362	G294A	G	*	C	4.99	100 (51/51)	100 (26/26)	100 (17/17)	96.9 (94/97)	100 (103/103)
MDR2	PvP01_12_v1	2442394	G305S	G	A	*	4.62	100 (51/51)	100 (26/26)	100 (17/17)	99 (102/103)	100 (103/103)
MDR2	PvP01_12_v1	2442409	G310S	G	A	.	2.98	100 (51/51)	100 (26/26)	100 (17/17)	100 (104/104)	100 (104/104)
MDR2	PvP01_12_v1	2442436	S319G	A	G	.	5.73	100 (51/51)	100 (26/26)	100 (17/17)	100 (104/104)	99 (103/104)
MDR2	PvP01_12_v1	2442452	A324V	C	T	.	6.35	100 (51/51)	100 (26/26)	100 (17/17)	100 (104/104)	100 (104/104)
MDR2	PvP01_12_v1	2442508	N343H	A	C	.	5.72	100 (51/51)	100 (26/26)	100 (17/17)	100 (104/104)	100 (104/104)
MDR2	PvP01_12_v1	2442692	S404W	C	G	.	7.75	100 (51/51)	100 (26/26)	100 (17/17)	100 (104/104)	100 (104/104)
MDR2	PvP01_12_v1	2442896	T472S	C	G	.	0.226	100 (51/51)	100 (26/26)	100 (17/17)	100 (104/104)	100 (104/104)
MDR2	PvP01_12_v1	2443018	L513F	C	T	.	1.06	100 (51/51)	100 (26/26)	100 (17/17)	100 (104/104)	100 (104/104)
MDR2	PvP01_12_v1	2443022	Y514F	A	T	.	7.18	2 (1/49)	0 (0/26)	0 (0/17)	96.1 (98/102)	25.8 (23/89)
MDR2	PvP01_12_v1	2443024	L515V	C	G	.	7.64	100 (51/51)	100 (26/26)	100 (17/17)	100 (104/104)	65.4 (53/81) **
MDR2	PvP01_12_v1	2443036	L519F	C	T	.	6.94	100 (51/51)	100 (26/26)	100 (17/17)	97.1 (101/104)	100 (104/104)
MDR2	PvP01_12_v1	2443109	N543S	A	G	.	0.591	100 (51/51)	100 (26/26)	100 (17/17)	100 (104/104)	100 (104/104)
MDR2	PvP01_12_v1	2443178	S566N	G	A	.	0.221	100 (51/51)	100 (26/26)	100 (17/17)	100 (104/104)	100 (104/104)
MDR2	PvP01_12_v1	2443190	R570K	G	A	.	0.012	100 (51/51)	100 (26/26)	100 (17/17)	100 (104/104)	100 (104/104)
MDR2	PvP01_12_v1	2443288	A603T	G	A	.	9.68	94.1 (48/51)	100 (26/26)	82.4 (14/17)	100 (104/104)	100 (104/104)
MDR2	PvP01_12_v1	2443379	T633I	C	T	.	4.64	100 (51/51)	100 (26/26)	100 (17/17)	100 (104/104)	100 (104/104)
MDR2	PvP01_12_v1	2443567	D696N	G	A	.	8.27	100 (51/51)	100 (26/26)	100 (17/17)	100 (104/104)	100 (104/104)
MDR2	PvP01_12_v1	2443599	M706I	G	T	.	3.98	100 (51/51)	100 (26/26)	100 (17/17)	100 (104/104)	100 (104/104)
MDR2	PvP01_12_v1	2443603	M708L	A	T	.	7.07	100 (51/51)	100 (26/26)	100 (17/17)	100 (104/104)	100 (104/104)
MDR2	PvP01_12_v1	2444035	I852L	A	C	.	5.98	12.2 (6/49)	0 (0/26)	17.6 (3/17)	31.9 (30/94)	83.9 (78/93)
MDR2	PvP01_12_v1	2444393	P971R	C	G	.	5.08	100 (51/51)	100 (26/26)	100 (17/17)	96.1 (99/103)	100 (104/104)
MDR2	PvP01_12_v1	2444435	G985A	G	C	.	3.31	100 (51/51)	100 (26/26)	100 (17/17)	100 (104/104)	99 (103/104)
MDR2	PvP01_12_v1	2444489	M1003T	T	C	.	4.49	100 (51/51)	100 (26/26)	100 (17/17)	100 (103/103)	100 (104/104)
MDR2	PvP01_12_v1	2444490	M1003I	G	A	.	4.5	100 (51/51)	100 (26/26)	100 (17/17)	100 (104/104)	99 (103/104)
MDR2	PvP01_12_v1	2444513	A1011E	C	A	.	2.66	100 (51/51)	100 (26/26)	100 (17/17)	100 (104/104)	100 (104/104)
MDR2	PvP01_12_v1	2444517	K1012N	G	C	.	1.29	100 (51/51)	100 (26/26)	100 (17/17)	100 (104/104)	100 (104/104)
MDR2	PvP01_12_v1	2444529	R1016S	G	C	A	2.55	100 (51/51)	100 (26/26)	100 (17/17)	99 (103/104)	98 (99/101)
MDR2	PvP01_12_v1	2444570	S1030N	G	A	.	7.8	100 (51/51)	100 (26/26)	100 (17/17)	100 (104/104)	100 (104/104)
MDR2	PvP01_12_v1	2444594	S1038N	G	A	*	3.15	100 (51/51)	100 (26/26)	100 (17/17)	100 (101/101)	100 (104/104)
MDR2	PvP01_12_v1	2444659	M1060V	A	G	.	1.99	100 (51/51)	100 (26/26)	100 (17/17)	99 (102/103)	100 (104/104)
MDR2	PvP01_12_v1	2444704	L1075V	C	*	G	0.368	100 (51/51)	100 (26/26)	100 (17/17)	99 (100/101)	100 (104/104)
MDR2	PvP01_12_v1	2444705	L1075P	T	*	C	1.25	100 (51/51)	100 (26/26)	100 (17/17)	99 (100/101)	100 (104/104)
MDR2	PvP01_12_v1	2444710	S1077G	A	*	G	1.83	100 (51/51)	100 (26/26)	100 (17/17)	99 (103/104)	100 (104/104)
MDR2	PvP01_12_v1	2444713	F1078I	T	*	A	3.01	100 (51/51)	100 (26/26)	100 (17/17)	99 (103/104)	100 (104/104)
MDR2	PvP01_12_v1	2444774	S1098N	G	A	.	2.03	100 (51/51)	100 (26/26)	100 (17/17)	100 (104/104)	100 (104/104)
MDR2	PvP01_12_v1	2444966	S1162N	G	A	T	5.69	98 (50/51)	100 (26/26)	100 (17/17)	100 (103/103)	100 (104/104)
MDR2	PvP01_12_v1	2444978	G1166V	G	*	T	6.37	100 (51/51)	100 (26/26)	100 (17/17)	100 (102/102)	100 (104/104)
MDR2	PvP01_12_v1	2444984	A1168V	C	T	*	1.57	100 (51/51)	100 (26/26)	100 (17/17)	91.1 (92/101)	100 (104/104)
MDR2	PvP01_12_v1	2444995	S1172G	A	*	G	3.23	100 (51/51)	100 (26/26)	100 (17/17)	100 (104/104)	100 (104/104)
MDR2	PvP01_12_v1	2445003	Q1174H	G	T	*	4.12	100 (51/51)	100 (26/26)	100 (17/17)	100 (104/104)	100 (104/104)
MDR2	PvP01_12_v1	2445091	G1204R	G	*	C	0.274	100 (51/51)	100 (26/26)	100 (17/17)	100 (104/104)	100 (103/103)
MDR2	PvP01_12_v1	2445106	G1209S	G	A	.	5.1	100 (51/51)	100 (26/26)	100 (17/17)	100 (104/104)	100 (104/104)
MDR2	PvP01_12_v1	2445136	A1219T	G	A	T	4.46	100 (51/51)	100 (26/26)	100 (17/17)	100 (104/104)	94.1 (95/101)
MDR2	PvP01_12_v1	2445182	S1234L	C	T	.	7.25	100 (51/51)	100 (26/26)	100 (17/17)	100 (104/104)	93.1 (95/102)
MDR2	PvP01_12_v1	2445190	V1237M	G	A	.	2.58	100 (51/51)	100 (26/26)	100 (17/17)	100 (104/104)	100 (104/104)
MDR2	PvP01_12_v1	2445191	V1237A	T	C	.	9.55	100 (51/51)	100 (26/26)	100 (17/17)	100 (104/104)	100 (104/104)
MDR2	PvP01_12_v1	2445242	A1254E	C	A	.	6.84	100 (51/51)	100 (26/26)	100 (17/17)	99 (103/104)	100 (104/104)
MDR2	PvP01_12_v1	2445272	A1264E	C	A	*	0.897	100 (51/51)	100 (26/26)	100 (17/17)	100 (104/104)	100 (104/104)
MDR2	PvP01_12_v1	2445289	H1270N	C	*	A	6.13	100 (51/51)	100 (26/26)	100 (17/17)	98.1 (101/103)	98.1 (102/104)
MDR2	PvP01_12_v1	2445302	E1274A	A	*	C	4.51	100 (51/51)	100 (26/26)	100 (17/17)	98.1 (101/103)	99 (103/104)
MDR2	PvP01_12_v1	2445303	E1274D	G	*	C	4.63	100 (51/51)	100 (26/26)	100 (17/17)	98.1 (101/103)	99 (103/104)
MDR2	PvP01_12_v1	2445307	S1276G	A	*	G	4.73	100 (51/51)	100 (26/26)	100 (17/17)	98.1 (101/103)	99 (103/104)
MDR2	PvP01_12_v1	2445308	S1276N	G	*	A	4.73	100 (51/51)	100 (26/26)	100 (17/17)	98.1 (101/103)	99 (103/104)
MDR2	PvP01_12_v1	2445315	D1278E	T	*	A	4.72	100 (51/51)	100 (26/26)	100 (17/17)	98.1 (101/103)	99 (103/104)
MDR2	PvP01_12_v1	2445357	D1292E	T	G	.	0.426	100 (51/51)	100 (26/26)	100 (17/17)	100 (102/102)	100 (104/104)
MDR2	PvP01_12_v1	2445418	S1313G	A	G	.	8.62	100 (51/51)	100 (26/26)	100 (17/17)	99 (103/104)	100 (104/104)
MDR2	PvP01_12_v1	2445443	G1321E	G	A	.	1.92	100 (51/51)	100 (26/26)	100 (17/17)	100 (104/104)	99 (103/104)
MDR2	PvP01_12_v1	2445494	R1338P	G	C	*	3.18	100 (51/51)	100 (26/26)	100 (17/17)	100 (104/104)	100 (104/104)
MDR2	PvP01_12_v1	2445518	L1346Q	T	A	.	7.65	98 (50/51)	100 (26/26)	100 (17/17)	96.2 (100/104)	100 (104/104)
MDR2	PvP01_12_v1	2445626	R1382H	G	A	.	0.189	100 (51/51)	100 (26/26)	100 (17/17)	100 (104/104)	100 (104/104)
MDR2	PvP01_12_v1	2445706	D1409Y	G	T	.	4.16	100 (51/51)	100 (26/26)	100 (17/17)	100 (104/104)	100 (104/104)
MDR2	PvP01_12_v1	2445721	D1414H	G	C	.	3.49	100 (51/51)	100 (26/26)	100 (17/17)	100 (104/104)	100 (104/104)
MDR2	PvP01_12_v1	2445764	G1428A	G	C	.	1.32	100 (51/51)	100 (26/26)	100 (17/17)	93.5 (87/93)	86.7 (85/98)
MDR2	PvP01_12_v1	2445824	P1448L	C	*	T	8.36	94.1 (48/51)	100 (26/26)	88.2 (15/17)	89.1 (90/101)	92.7 (89/96)
MDR2	PvP01_12_v1	2445835	N1452D	A	*	G	6.22	94.1 (48/51)	100 (26/26)	88.2 (15/17)	90.3 (93/103)	92.9 (91/98)
MDR2	PvP01_12_v1	2445842	P1454L	C	T	*	4.91	94.1 (48/51)	100 (26/26)	88.2 (15/17)	85.4 (82/96)	91.5 (86/94)
MDR2	PvP01_12_v1	2445860	P1460L	C	T	*	4.37	26.2 (11/42)	16.7 (4/24)	30.8 (4/13) **	77.9 (67/86)	57.1 (40/70) **
MDR2	PvP01_12_v1	2445883	A1468T	G	A	*	3.7	36.8 (7/19) **	0 (0/7) **	50 (3/6) **	84.1 (74/88)	65.3 (47/72) **
MDR2	PvP01_12_v1	2445896	P1472L	C	T	*	4.16	95.8 (46/48)	92.3 (24/26)	100 (17/17)	87.8 (86/98)	70.7 (53/75) **
MDR2	PvP01_12_v1	2445898	T1473A	A	*	G	4.43	100 (50/50)	100 (26/26)	100 (17/17)	89.3 (92/103)	76.1 (70/92)
MDR2	PvP01_12_v1	2445902	V1474A	T	C	*	3.55	100 (46/46)	100 (26/26)	100 (17/17)	88.2 (82/93)	67.2 (45/67) **
MDR2	PvP01_12_v1	2445914	L1478P	T	*	C	3.24	78 (39/50)	73.1 (19/26)	82.4 (14/17)	85.3 (81/95)	93.1 (94/101)
MDR2	PvP01_12_v1	2445928	E1483K	G	*	A	2.83	100 (51/51)	100 (26/26)	100 (17/17)	91.2 (93/102)	96 (97/101)
MDR2	PvP01_12_v1	2445932	L1484P	T	*	C	2.28	100 (50/50)	100 (26/26)	100 (17/17)	89.5 (85/95)	96 (95/99)
MDR2	PvP01_12_v1	2445937	T1486A	A	*	G	1.25	100 (50/50)	100 (26/26)	100 (17/17)	91.4 (85/93)	95.8 (92/96)
MDR2	PvP01_12_v1	2445986	P1502L	C	T	*	4.02	100 (41/41)	100 (20/20) **	100 (15/15)	99 (97/98)	100 (101/101)
MDR2	PvP01_12_v1	2445992	T1504I	C	*	T	3.8	92.7 (38/41)	90 (18/20) **	93.3 (14/15)	96.9 (95/98)	96 (95/99)
MDR2	PvP01_12_v1	2446004	P1508L	C	T	*	3.58	92.1 (35/38) **	88.9 (16/18) **	93.3 (14/15)	99 (97/98)	99 (98/99)
MDR2	PvP01_12_v1	2446022	P1514L	C	*	T	4.21	100 (50/50)	100 (26/26)	100 (17/17)	85.1 (86/101)	97 (97/100)
MDR2	PvP01_12_v1	2446028	T1516N	C	*	A	6.29	100 (50/50)	100 (26/26)	100 (17/17)	86.1 (87/101)	99 (100/101)
MDR2	PvP01_12_v1	2446111	Y1544D	T	G	.	4.03	100 (51/51)	100 (26/26)	100 (17/17)	93.2 (96/103)	100 (104/104)
MDR2	PvP01_12_v1	2446115	N1545S	A	G	.	1.25	100 (51/51)	100 (26/26)	100 (17/17)	100 (104/104)	100 (104/104)
MDR2	PvP01_12_v1	2446118	A1546V	C	T	.	5.48	100 (51/51)	100 (26/26)	100 (17/17)	100 (104/104)	100 (104/104)
MDR2	PvP01_12_v1	2446136	D1552G	A	G	.	2.63	100 (51/51)	100 (26/26)	100 (17/17)	97 (97/100)	100 (104/104)
MDR2	PvP01_12_v1	2476495	S178F	G	A	.	1.31	100 (51/51)	100 (26/26)	100 (17/17)	100 (104/104)	100 (104/104)
MDR2	PvP01_12_v1	2476760	G121A	C	G	.	6.71	100 (51/51)	100 (26/26)	100 (17/17)	100 (104/104)	100 (104/104)
MDR2	PvP01_12_v1	2476773	E117K	C	T	.	6.71	100 (51/51)	100 (26/26)	100 (17/17)	100 (104/104)	100 (104/104)
MDR2	PvP01_12_v1	2477295	P7S	G	A	.	4.15	100 (51/51)	100 (26/26)	100 (17/17)	99 (103/104)	100 (104/104)
MDR2	PvP01_12_v1	2477304	S4G	T	C	.	6.74	100 (51/51)	100 (26/26)	100 (17/17)	100 (104/104)	100 (104/104)
Plasmepsin IV	PvP01_13_v1	1801298	V435I	C	T	.	0.098	100 (51/51)	100 (26/26)	100 (17/17)	100 (104/104)	100 (104/104)
Plasmepsin IV	PvP01_13_v1	1801754	V283I	C	T	.	4.2	100 (51/51)	100 (26/26)	100 (17/17)	100 (104/104)	100 (104/104)
Plasmepsin IV	PvP01_13_v1	1802074	S176I	C	A	.	2.79	100 (51/51)	100 (26/26)	100 (17/17)	100 (104/104)	100 (104/104)
Plasmepsin IV	PvP01_13_v1	1802108	I165V	T	C	.	6.75	90.2 (46/51)	100 (26/26)	94.1 (16/17)	39.8 (37/93)	89.5 (85/95)
Plasmepsin IV	PvP01_13_v1	1802396	V69I	C	T	.	6.65	100 (51/51)	100 (26/26)	100 (17/17)	100 (104/104)	100 (104/104)
Plasmepsin IV	PvP01_13_v1	1802452	T50M	G	A	.	0.048	100 (51/51)	100 (26/26)	100 (17/17)	100 (104/104)	100 (104/104)
DHPS	PvP01_14_v1	1270119	A647V	G	A	.	6.73	100 (51/51)	100 (26/26)	100 (17/17)	99 (103/104)	100 (104/104)
DHPS	PvP01_14_v1	1270141	S640A	A	C	*	6.15	100 (49/49)	100 (26/26)	100 (17/17)	100 (104/104)	100 (104/104)
DHPS	PvP01_14_v1	1270142	D639E	G	C	*	5.85	100 (49/49)	100 (26/26)	100 (17/17)	100 (104/104)	100 (104/104)
DHPS	PvP01_14_v1	1270150	N637D	T	C	.	4.4	98 (50/51)	100 (26/26)	100 (17/17)	100 (104/104)	100 (104/104)
DHPS	PvP01_14_v1	1270162	A633S	C	A	*	6.03	100 (50/50)	100 (26/26)	100 (17/17)	100 (104/104)	100 (103/103)
DHPS	PvP01_14_v1	1270182	G626A	C	G	*	8.05	42.9 (21/49)	0 (0/24)	82.4 (14/17)	99 (103/104)	100 (103/103)
DHPS	PvP01_14_v1	1270204	A619T	C	*	T	7.14	42.9 (21/49)	0 (0/24)	82.4 (14/17)	99 (103/104)	100 (104/104)
DHPS	PvP01_14_v1	1270205	E618D	C	G	*	6.56	39.6 (19/48)	0 (0/24)	82.4 (14/17)	99 (103/104)	100 (104/104)
DHPS	PvP01_14_v1	1270309	I584V	T	C	.	4.72	100 (51/51)	100 (26/26)	100 (17/17)	100 (103/103)	100 (104/104)
DHPS	PvP01_14_v1	1270348	E571Q	C	G	.	7.15	100 (51/51)	100 (26/26)	100 (17/17)	100 (104/104)	100 (104/104)
DHPS	PvP01_14_v1	1270401	A553G	G	C	.	7.99	8 (4/50)	0 (0/26)	0 (0/17)	2 (2/100)	82.4 (75/91)
DHPS	PvP01_14_v1	1270524	K512M	T	A	.	8.69	100 (51/51)	100 (26/26)	100 (17/17)	95.1 (97/102)	100 (104/104)
DHPS	PvP01_14_v1	1270525	K512E	T	C	.	10.55	100 (51/51)	100 (26/26)	100 (17/17)	99 (103/104)	100 (104/104)
DHPS	PvP01_14_v1	1270618	H481Y	G	A	.	1.01	100 (51/51)	100 (26/26)	100 (17/17)	100 (104/104)	100 (104/104)
DHPS	PvP01_14_v1	1270659	G467D	C	T	.	0.411	100 (51/51)	100 (26/26)	100 (17/17)	100 (104/104)	100 (104/104)
DHPS	PvP01_14_v1	1270660	G467S	C	T	.	0.809	100 (51/51)	100 (26/26)	100 (17/17)	100 (104/104)	100 (104/104)
DHPS	PvP01_14_v1	1270739	K440N	T	G	.	1.83	100 (51/51)	100 (26/26)	100 (17/17)	100 (104/104)	100 (104/104)
DHPS	PvP01_14_v1	1270740	K440I	T	A	.	0.669	100 (51/51)	100 (26/26)	100 (17/17)	100 (104/104)	100 (104/104)
DHPS	PvP01_14_v1	1270747	Q438E	G	C	.	0.75	100 (51/51)	100 (26/26)	100 (17/17)	100 (104/104)	100 (104/104)
DHPS	PvP01_14_v1	1270749	L437P	A	G	.	1.6	100 (51/51)	100 (26/26)	100 (17/17)	100 (104/104)	100 (104/104)
DHPS	PvP01_14_v1	1270752	S436Y	G	T	.	1.24	100 (51/51)	100 (26/26)	100 (17/17)	100 (104/104)	100 (104/104)
DHPS	PvP01_14_v1	1270753	S436A	A	C	.	1.61	100 (51/51)	100 (26/26)	100 (17/17)	100 (104/104)	100 (104/104)
DHPS	PvP01_14_v1	1270756	S435R	T	G	.	0.522	100 (51/51)	100 (26/26)	100 (17/17)	100 (104/104)	100 (104/104)
DHPS	PvP01_14_v1	1270761	A433V	G	A	.	0.312	100 (51/51)	100 (26/26)	100 (17/17)	100 (104/104)	100 (104/104)
DHPS	PvP01_14_v1	1270770	R430K	C	T	.	0.535	100 (51/51)	100 (26/26)	100 (17/17)	100 (104/104)	100 (104/104)
DHPS	PvP01_14_v1	1270793	C422W	G	C	.	7.72	74 (37/50)	100 (26/26)	23.5 (4/17)	100 (104/104)	100 (104/104)
DHPS	PvP01_14_v1	1270911	G383A	C	G	.	7.89	96 (48/50)	100 (26/26)	100 (17/17)	100 (104/104)	97.1 (99/102)
DHPS	PvP01_14_v1	1270914	S382C	G	C	.	6.43	100 (51/51)	100 (26/26)	100 (17/17)	100 (103/103)	100 (104/104)
DHPS	PvP01_14_v1	1270915	S382A	A	C	.	8.76	100 (51/51)	100 (26/26)	100 (17/17)	73.1 (68/93)	100 (104/104)
DHPS	PvP01_14_v1	1270966	F365L	A	G	.	7.57	100 (51/51)	100 (26/26)	100 (17/17)	100 (104/104)	100 (104/104)
DHPS	PvP01_14_v1	1271115	R315K	C	T	.	2.71	98 (50/51)	100 (26/26)	100 (17/17)	100 (104/104)	100 (104/104)
DHPS	PvP01_14_v1	1271159	N300K	G	C	.	7.67	100 (51/51)	100 (26/26)	100 (17/17)	100 (104/104)	100 (104/104)
DHPS	PvP01_14_v1	1271379	G227E	C	T	.	0.227	100 (51/51)	100 (26/26)	100 (17/17)	100 (104/104)	100 (104/104)
DHPS	PvP01_14_v1	1271380	G227R	C	T	.	1.14	100 (51/51)	100 (26/26)	100 (17/17)	100 (104/104)	100 (104/104)
DHPS	PvP01_14_v1	1271388	S224C	G	C	.	1.14	100 (51/51)	100 (26/26)	100 (17/17)	100 (104/104)	100 (104/104)
DHPS	PvP01_14_v1	1271389	S224T	A	T	.	0.88	100 (51/51)	100 (26/26)	100 (17/17)	100 (104/104)	100 (104/104)
DHPS	PvP01_14_v1	1271444	M205I	C	T	.	6.74	96.1 (49/51)	100 (26/26)	100 (17/17)	0 (0/104)	100 (104/104)
DHPS	PvP01_14_v1	1271634	E142G	T	C	.	8.28	100 (51/51)	100 (26/26)	100 (17/17)	100 (104/104)	100 (104/104)
DHPS	PvP01_14_v1	1271664	E132G	T	C	.	9	35.4 (17/48)	0 (0/26)	76.5 (13/17)	100 (104/104)	84.6 (77/91)
DHPS	PvP01_14_v1	1271680	E127K	C	T	.	0.74	100 (51/51)	100 (26/26)	100 (17/17)	100 (104/104)	100 (104/104)
DHPS	PvP01_14_v1	1271689	V124I	C	T	.	1.73	100 (51/51)	100 (26/26)	100 (17/17)	100 (104/104)	100 (104/104)
DHPS	PvP01_14_v1	1271694	R122K	C	T	.	0.65	100 (51/51)	100 (26/26)	100 (17/17)	100 (104/104)	100 (104/104)
MRP2	PvP01_14_v1	2052145	Q1993R	T	C	.	2.28	100 (51/51)	100 (26/26)	100 (17/17)	100 (104/104)	100 (104/104)
MRP2	PvP01_14_v1	2052253	I1957S	A	C	.	6.22	100 (51/51)	100 (26/26)	100 (17/17)	100 (104/104)	99 (101/102)
MRP2	PvP01_14_v1	2052257	D1956H	C	G	.	3	7.8 (4/51)	0 (0/26)	17.6 (3/17)	2 (2/102)	28.9 (24/83) **
MRP2	PvP01_14_v1	2052260	A1955T	C	T	.	5.09	100 (51/51)	100 (26/26)	100 (17/17)	100 (104/104)	99 (101/102)
MRP2	PvP01_14_v1	2052336	N1929K	A	T	.	4.38	100 (51/51)	100 (26/26)	100 (17/17)	100 (104/104)	94.8 (92/97)
MRP2	PvP01_14_v1	2052475	G1883D	C	T	.	3.7	100 (51/51)	100 (26/26)	100 (17/17)	100 (104/104)	97.1 (99/102)
MRP2	PvP01_14_v1	2052496	G1876D	C	T	.	1.23	100 (51/51)	100 (26/26)	100 (17/17)	100 (104/104)	100 (104/104)
MRP2	PvP01_14_v1	2052514	G1870V	C	A	.	2.12	100 (51/51)	100 (26/26)	100 (17/17)	95 (96/101)	99 (103/104)
MRP2	PvP01_14_v1	2052517	A1869E	G	T	.	2.52	100 (51/51)	100 (26/26)	100 (17/17)	99 (103/104)	100 (103/103)
MRP2	PvP01_14_v1	2052726	Q1799H	C	A	.	8.11	100 (51/51)	100 (26/26)	100 (17/17)	99 (103/104)	100 (104/104)
MRP2	PvP01_14_v1	2052883	N1747S	T	C	.	3.92	100 (51/51)	100 (26/26)	100 (17/17)	98.1 (101/103)	100 (104/104)
MRP2	PvP01_14_v1	2052940	F1728Y	A	T	.	5.82	100 (51/51)	100 (26/26)	100 (17/17)	100 (104/104)	96.1 (99/103)
MRP2	PvP01_14_v1	2052980	H1715N	G	T	.	5.81	100 (51/51)	100 (26/26)	100 (17/17)	97 (98/101)	100 (104/104)
MRP2	PvP01_14_v1	2053070	S1685P	A	*	G	2.09	98 (50/51)	100 (26/26)	100 (17/17)	82 (73/89)	100 (104/104)
MRP2	PvP01_14_v1	2053073	V1684M	C	*	T	2.05	98 (50/51)	100 (26/26)	100 (17/17)	82 (73/89)	100 (104/104)
MRP2	PvP01_14_v1	2053078	T1682K	G	*	T	2.23	98 (50/51)	100 (26/26)	100 (17/17)	82 (73/89)	100 (104/104)
MRP2	PvP01_14_v1	2053081	S1681L	G	*	A	2.22	98 (50/51)	100 (26/26)	100 (17/17)	82 (73/89)	100 (104/104)
MRP2	PvP01_14_v1	2053115	R1670G	T	C	.	3.78	100 (51/51)	100 (26/26)	100 (17/17)	100 (104/104)	100 (104/104)
MRP2	PvP01_14_v1	2053330	S1598N	C	T	.	8.56	100 (51/51)	100 (26/26)	100 (17/17)	100 (104/104)	84 (79/94)
MRP2	PvP01_14_v1	2053360	P1588H	G	T	.	8.04	100 (51/51)	100 (26/26)	100 (17/17)	100 (104/104)	100 (104/104)
MRP2	PvP01_14_v1	2053627	R1499K	C	T	.	0.439	100 (51/51)	100 (26/26)	100 (17/17)	100 (104/104)	100 (104/104)
MRP2	PvP01_14_v1	2053883	Y1414H	A	G	.	4.47	15.2 (7/46)	0 (0/26)	23.1 (3/13) **	81.7 (76/93)	97.1 (101/104)
MRP2	PvP01_14_v1	2053904	E1407Q	C	G	.	3.93	100 (51/51)	100 (26/26)	100 (17/17)	94 (94/100)	100 (104/104)
MRP2	PvP01_14_v1	2053950	M1391I	C	A	.	2.39	100 (51/51)	100 (26/26)	100 (17/17)	100 (104/104)	100 (104/104)
MRP2	PvP01_14_v1	2054015	V1370I	C	T	.	6.15	100 (51/51)	100 (26/26)	100 (17/17)	99 (103/104)	100 (104/104)
MRP2	PvP01_14_v1	2054252	Q1291E	G	C	.	2.79	100 (51/51)	100 (26/26)	100 (17/17)	100 (104/104)	100 (101/101)
MRP2	PvP01_14_v1	2054270	Y1285H	A	G	.	4.45	100 (51/51)	100 (26/26)	100 (17/17)	95 (96/101)	100 (104/104)
MRP2	PvP01_14_v1	2054346	Q1259H	C	A	.	5.25	100 (51/51)	100 (26/26)	100 (17/17)	100 (104/104)	100 (104/104)
MRP2	PvP01_14_v1	2054372	N1251Y	T	A	.	5.11	100 (51/51)	100 (26/26)	100 (17/17)	100 (104/104)	100 (104/104)
MRP2	PvP01_14_v1	2054386	S1246I	C	A	.	5.24	100 (51/51)	100 (26/26)	100 (17/17)	100 (104/104)	99 (102/103)
MRP2	PvP01_14_v1	2054428	T1232I	G	A	.	6.19	100 (51/51)	100 (26/26)	100 (17/17)	100 (104/104)	96.9 (95/98)
MRP2	PvP01_14_v1	2054544	F1193L	G	C	.	0.401	100 (51/51)	100 (26/26)	100 (17/17)	100 (104/104)	100 (104/104)
MRP2	PvP01_14_v1	2054573	P1184S	G	A	.	8.74	100 (51/51)	100 (26/26)	100 (17/17)	100 (104/104)	100 (104/104)
MRP2	PvP01_14_v1	2054578	L1182R	A	C	.	7.58	100 (51/51)	100 (26/26)	100 (17/17)	100 (104/104)	100 (104/104)
MRP2	PvP01_14_v1	2054662	G1154E	C	T	.	6.16	100 (51/51)	100 (26/26)	100 (17/17)	100 (104/104)	100 (104/104)
MRP2	PvP01_14_v1	2054663	G1154W	C	A	.	6.57	100 (51/51)	100 (26/26)	100 (17/17)	100 (104/104)	100 (104/104)
MRP2	PvP01_14_v1	2054691	M1144I	C	A	.	6.78	100 (51/51)	100 (26/26)	100 (17/17)	96 (97/101)	100 (104/104)
MRP2	PvP01_14_v1	2054703	S1140R	G	T	.	7.41	100 (50/50)	100 (26/26)	100 (17/17)	84.7 (83/98)	100 (104/104)
MRP2	PvP01_14_v1	2054725	T1133N	G	T	*	7.24	15.2 (7/46)	0 (0/26)	21.4 (3/14)	100 (104/104)	77.8 (70/90)
MRP2	PvP01_14_v1	2054746	A1126G	G	C	*	6.45	100 (51/51)	100 (26/26)	100 (17/17)	100 (104/104)	100 (104/104)
MRP2	PvP01_14_v1	2054752	T1124R	G	C	*	8.11	100 (51/51)	100 (26/26)	100 (17/17)	100 (104/104)	99 (103/104)
MRP2	PvP01_14_v1	2054780	A1115T	C	T	.	4.21	100 (51/51)	100 (26/26)	100 (17/17)	99 (101/102)	100 (104/104)
MRP2	PvP01_14_v1	2054843	A1094S	C	A	.	6.9	100 (51/51)	100 (26/26)	100 (17/17)	100 (104/104)	100 (104/104)
MRP2	PvP01_14_v1	2054912	D1071N	C	T	.	0.482	100 (51/51)	100 (26/26)	100 (17/17)	100 (103/103)	100 (104/104)
MRP2	PvP01_14_v1	2054984	G1047W	C	A	.	5.48	100 (51/51)	100 (26/26)	100 (17/17)	100 (104/104)	100 (104/104)
MRP2	PvP01_14_v1	2055023	N1034Y	T	A	.	0.573	100 (51/51)	100 (26/26)	100 (17/17)	100 (104/104)	100 (104/104)
MRP2	PvP01_14_v1	2055095	M1010V	T	C	.	7.34	100 (51/51)	100 (26/26)	100 (17/17)	100 (104/104)	100 (104/104)
MRP2	PvP01_14_v1	2055144	D993E	G	T	.	6.83	100 (51/51)	100 (26/26)	100 (17/17)	99 (102/103)	90.7 (88/97)
MRP2	PvP01_14_v1	2055146	D993N	C	T	.	7.81	100 (51/51)	100 (26/26)	100 (17/17)	97.1 (99/102)	100 (104/104)
MRP2	PvP01_14_v1	2055198	S975R	G	T	.	3.81	100 (51/51)	100 (26/26)	100 (17/17)	100 (104/104)	99 (101/102)
MRP2	PvP01_14_v1	2055208	R972P	C	G	.	4.23	98 (50/51)	100 (26/26)	100 (17/17)	100 (104/104)	100 (104/104)
MRP2	PvP01_14_v1	2055266	A953T	C	T	.	1.3	100 (51/51)	100 (26/26)	100 (17/17)	100 (104/104)	100 (104/104)
MRP2	PvP01_14_v1	2055353	L924M	G	T	.	5.68	100 (51/51)	100 (26/26)	100 (17/17)	99 (103/104)	98 (100/102)
MRP2	PvP01_14_v1	2055376	S916F	G	A	.	2.56	100 (51/51)	100 (26/26)	100 (17/17)	100 (103/103)	100 (104/104)
MRP2	PvP01_14_v1	2055388	D912A	T	G	.	9.22	100 (51/51)	100 (26/26)	100 (17/17)	100 (104/104)	100 (104/104)
MRP2	PvP01_14_v1	2055391	T911I	G	A	.	7.25	100 (51/51)	100 (26/26)	100 (17/17)	100 (104/104)	100 (104/104)
MRP2	PvP01_14_v1	2055407	G906R	C	T	.	6.36	100 (51/51)	100 (26/26)	100 (17/17)	100 (104/104)	100 (104/104)
MRP2	PvP01_14_v1	2055419	D902N	C	T	.	6.59	100 (51/51)	100 (26/26)	100 (17/17)	100 (104/104)	96.2 (100/104)
MRP2	PvP01_14_v1	2055440	K895Q	T	G	.	5.2	100 (51/51)	100 (26/26)	100 (17/17)	100 (104/104)	100 (104/104)
MRP2	PvP01_14_v1	2055468	R885S	C	G	.	7.74	100 (51/51)	100 (26/26)	100 (17/17)	100 (104/104)	100 (104/104)
MRP2	PvP01_14_v1	2055499	R875K	C	T	.	3.52	100 (51/51)	100 (26/26)	100 (17/17)	100 (104/104)	100 (104/104)
MRP2	PvP01_14_v1	2055531	E864D	C	A	.	3.57	100 (51/51)	100 (26/26)	100 (17/17)	100 (104/104)	100 (104/104)
MRP2	PvP01_14_v1	2055749	A792T	C	T	.	5.5	100 (51/51)	100 (26/26)	100 (17/17)	99 (103/104)	100 (104/104)
MRP2	PvP01_14_v1	2055785	F780L	A	G	.	10.17	100 (51/51)	100 (26/26)	100 (17/17)	99 (103/104)	100 (104/104)
MRP2	PvP01_14_v1	2055996	K709N	C	A	.	2.57	100 (51/51)	100 (26/26)	100 (17/17)	100 (104/104)	100 (104/104)
MRP2	PvP01_14_v1	2056022	P701S	G	A	*	4.25	100 (51/51)	100 (26/26)	100 (17/17)	99 (103/104)	99 (102/103)
MRP2	PvP01_14_v1	2056040	G695S	C	T	.	7.57	100 (51/51)	100 (26/26)	100 (17/17)	100 (104/104)	100 (104/104)
MRP2	PvP01_14_v1	2056114	G670A	C	G	.	5.9	100 (51/51)	100 (26/26)	100 (17/17)	100 (104/104)	100 (104/104)
MRP2	PvP01_14_v1	2056117	S669I	C	A	.	7.04	98 (50/51)	100 (26/26)	100 (17/17)	100 (104/104)	99 (103/104)
MRP2	PvP01_14_v1	2056142	P661T	G	T	.	1.76	100 (51/51)	100 (26/26)	100 (17/17)	100 (104/104)	100 (104/104)
MRP2	PvP01_14_v1	2056208	A639S	C	A	.	5.87	100 (51/51)	100 (26/26)	100 (17/17)	100 (104/104)	100 (104/104)
MRP2	PvP01_14_v1	2056264	R620Q	C	T	*	4.44	100 (51/51)	100 (26/26)	100 (17/17)	100 (104/104)	97.1 (100/103)
MRP2	PvP01_14_v1	2056280	K615E	T	C	.	1.63	100 (51/51)	100 (26/26)	100 (17/17)	100 (104/104)	100 (104/104)
MRP2	PvP01_14_v1	2056366	R586H	C	T	.	3.39	100 (51/51)	100 (26/26)	100 (17/17)	100 (104/104)	100 (104/104)
MRP2	PvP01_14_v1	2056381	A581V	G	A	.	5.22	100 (51/51)	100 (26/26)	100 (17/17)	100 (104/104)	100 (104/104)
MRP2	PvP01_14_v1	2056889	A412T	C	T	.	5.31	100 (51/51)	100 (26/26)	100 (17/17)	100 (104/104)	95.9 (94/98)
MRP2	PvP01_14_v1	2056898	L409I	G	T	.	0.757	100 (51/51)	100 (26/26)	100 (17/17)	100 (104/104)	100 (104/104)
MRP2	PvP01_14_v1	2057114	W337R	A	G	.	5.04	96.1 (49/51)	100 (26/26)	100 (17/17)	89.1 (90/101)	87.9 (80/91)
MRP2	PvP01_14_v1	2057122	P334L	G	A	.	5.69	100 (51/51)	100 (26/26)	100 (17/17)	100 (104/104)	100 (104/104)
MRP2	PvP01_14_v1	2057135	P330S	G	A	.	6.42	100 (51/51)	100 (26/26)	100 (17/17)	100 (104/104)	100 (104/104)
MRP2	PvP01_14_v1	2057138	L329M	G	T	.	1.15	100 (51/51)	100 (26/26)	100 (17/17)	100 (104/104)	100 (104/104)
MRP2	PvP01_14_v1	2057171	E318K	C	T	.	8.02	100 (51/51)	100 (26/26)	100 (17/17)	100 (104/104)	100 (104/104)
MRP2	PvP01_14_v1	2057200	A308V	G	A	.	4.92	17.4 (8/46)	0 (0/26)	23.1 (3/13) **	100 (104/104)	99 (102/103)
MRP2	PvP01_14_v1	2057209	G305A	C	G	.	2.5	100 (51/51)	100 (26/26)	100 (17/17)	100 (104/104)	100 (104/104)
MRP2	PvP01_14_v1	2057228	S299R	T	G	.	7.09	100 (51/51)	100 (26/26)	100 (17/17)	100 (104/104)	100 (104/104)
MRP2	PvP01_14_v1	2057267	G286W	C	A	.	2.69	100 (51/51)	100 (26/26)	100 (17/17)	100 (104/104)	100 (104/104)
MRP2	PvP01_14_v1	2057269	V285G	A	C	.	1.72	98 (50/51)	100 (26/26)	100 (17/17)	97 (98/101)	100 (104/104)
MRP2	PvP01_14_v1	2057278	M282R	A	C	.	4.98	100 (51/51)	100 (26/26)	100 (17/17)	100 (104/104)	100 (104/104)
MRP2	PvP01_14_v1	2057314	P270R	G	C	.	4.58	100 (51/51)	100 (26/26)	100 (17/17)	99 (97/98)	100 (104/104)
MRP2	PvP01_14_v1	2057387	A246S	C	*	A	0.217	100 (44/44)	100 (23/23)	100 (15/15)	100 (98/98)	100 (87/87)
MRP2	PvP01_14_v1	2057392	G244E	C	T	.	2.92	100 (51/51)	100 (26/26)	100 (17/17)	100 (104/104)	100 (104/104)
MRP2	PvP01_14_v1	2057413	A237V	G	A	.	1.39	100 (51/51)	100 (26/26)	100 (17/17)	100 (104/104)	100 (104/104)
MRP2	PvP01_14_v1	2057730	F131L	G	C	.	7.76	100 (51/51)	100 (26/26)	100 (17/17)	100 (104/104)	100 (104/104)
MRP2	PvP01_14_v1	2057776	L116Q	A	T	.	10.02	100 (51/51)	100 (26/26)	100 (17/17)	99 (103/104)	100 (104/104)
MRP2	PvP01_14_v1	2057800	P108R	G	C	.	7.31	100 (51/51)	100 (26/26)	100 (17/17)	100 (104/104)	100 (104/104)
MRP2	PvP01_14_v1	2057809	Y105C	T	C	.	2.95	100 (51/51)	100 (26/26)	100 (17/17)	100 (104/104)	100 (104/104)
MRP2	PvP01_14_v1	2057861	E88Q	C	G	.	7.79	17 (8/47)	0 (0/26)	21.4 (3/14)	84.4 (81/96)	99 (102/103)
MRP2	PvP01_14_v1	2057885	S80G	T	C	.	6.93	100 (51/51)	100 (26/26)	100 (17/17)	100 (104/104)	100 (104/104)
MRP2	PvP01_14_v1	2057893	P77Q	G	T	.	0.758	100 (51/51)	100 (26/26)	100 (17/17)	100 (104/104)	100 (104/104)
MRP2	PvP01_14_v1	2057912	F71V	A	C	.	5.1	100 (51/51)	100 (26/26)	100 (17/17)	98.1 (101/103)	100 (104/104)
MRP2	PvP01_14_v1	2057935	K63T	T	G	.	7.1	100 (51/51)	100 (26/26)	100 (17/17)	98 (96/98)	100 (104/104)
MRP2	PvP01_14_v1	2057938	Y62C	T	C	A	6.42	100 (51/51)	100 (26/26)	100 (17/17)	100 (101/101)	100 (104/104)
MRP2	PvP01_14_v1	2057999	R42G	T	C	.	3.61	100 (50/50)	100 (26/26)	100 (17/17)	95 (96/101)	100 (104/104)
MRP2	PvP01_14_v1	2058006	K39N	T	C	G	6.3	85.1 (40/47)	100 (26/26)	78.6 (11/14)	12.8 (12/94)	25.6 (22/86)
MRP2	PvP01_14_v1	2058073	S17T	C	G	.	2.79	100 (51/51)	100 (26/26)	100 (17/17)	100 (104/104)	100 (104/104)
MRP2	PvP01_14_v1	2058079	R15Q	C	T	.	7.66	100 (51/51)	100 (26/26)	100 (17/17)	99 (103/104)	100 (104/104)
MRP2	PvP01_14_v1	2058092	A11T	C	T	.	5.29	100 (51/51)	100 (26/26)	100 (17/17)	100 (104/104)	100 (104/104)
MRP2	PvP01_14_v1	2058094	G10A	C	G	.	5.94	100 (51/51)	100 (26/26)	100 (17/17)	100 (104/104)	86.7 (85/98)
