# Supplementary material for: Genomic analysis of a pre-elimination Malaysian Plasmodium vivax population reveals selective pressures and changing transmission dynamics
Source: Nat Commun. 2018 Jul 3;9:2585. doi: 10.1038/s41467-018-04965-4 (PMC6030216; doi:10.1038/s41467-018-04965-4)
Supplement: Supplementary file 7 — Supplementary Data 4 [file 41467_2018_4965_MOESM7_ESM.xlsx]

## Sheet: Rsb_iHS_FST_summaries
Supplementary Data 4. High-level summary of multi-SNP regions with evidence of FST, Rsb or iHS signals of selection
Test	a Test pops	b Signal	c Signal pop	Chr	Coordinates*	No. genes	Putative genetic drivers	d Previously described
FST	MY vs TH, MY vs ID, TH vs ID	1	n/a	5	1067988: 1131428	11	PVP01_0526600 (DHFR-TS)	(10-11)
	MY vs TH, MY vs ID	2	n/a	8	1471772: 1478133	2	PVP01_0834900 (conserved)	-
	MY vs TH, MY vs ID	3	n/a	12	223347: 311676	20	PVP01_1207600 (nucleoside transporter 1)	-
	MY vs TH, MY vs ID	4	n/a	12	1988355: 2104694	24	PVP01_1249300 (conserved)	-
	MY vs TH, MY vs ID	5	n/a	12	2289663: 2628367	78	PVP01_1259100 (MDR2) or PVP01_1258000 (GEST)	(13)**
	MY vs TH, TH vs ID	6	n/a	14	1244420: 1290644	10	PVP01_1429500 (DHPS)	(10-12)
	MY vs TH, MY vs ID	7	n/a	14	2867576: 2890480	7	Unclear	-
	TH vs ID	8	n/a	13	333824: 340505	1	PVP01_1307300 (cysteine repeat modular protein 3)	-
Rsb	MY vs TH	1	MY	3	424846: 465800	13	Unclear	-
	MY vs TH	2	MY	3	684273: 767953	27	Unclear	-
	MY vs TH	3	MY	4	762771: 762787	1	PVP01_0418400 (MSP5)	(26)
	MY vs TH	4	MY	5	202849: 317915	27	PVP01_0505800 (folate transporter 1)	-
	MY vs TH, MY vs ID	5	MY	5	202849: 573657	92	PVP01_0505800 (folate transporter 1) or PVP01_0509900 (nucleoside transporter 2)	-
	MY vs TH, MY vs ID	6	MY	7	1106592: 1106765	1	PVP01_0725700 (zinc finger protein)	-
	MY vs TH, MY vs ID	7	MY	7	1215654: 1219898	1	PVP01_0728900 (MSP1)	-
	MY vs TH, MY vs ID	8	MY	9	339059: 339310	1	PVP01_0905700 (calcium/calmodulin-dependent protein kinase)	-
	MY vs TH, MY vs ID	9	MY	12	681458: 1514665	220	MSP7-like gene cluster	(12, 26)*
	MY vs TH, MY vs ID	10	MY	12	2001719: 2646080	149	PVP01_1259100 (MDR2) or PVP01_1258000 (GEST)	(13)**
	MY vs TH	11	MY	13	869784: 906622	10	Unclear	-
	MY vs TH, MY vs ID	12	MY	14	966279: 1103832	36	PVP01_1424900 (drug/metabolite transporter 1)	-
	MY vs TH	13	MY	14	1545485: 1546871	1	PVP01_1436900 (conserved)	-
	MY vs ID	14	MY	1	752300: 772159	5	PVP01_0117000 (filament assembling protein)	-
	MY vs ID	15	MY	5	655486: 655554	0	Plasmodium exported protein (PHIST) cluster	-
	MY vs ID	16	MY	12	1487465: 1653505	35	Unclear	-
	MY vs ID	17	MY	14	794211: 802269	1	PVP01_1418100 (AP2 transcription factor)	(13)
	MY vs ID	18	MY	14	920616: 920967	1	PVP01_1421100 (conserved)	-
	MY vs ID, TH vs ID	19	MY	14	1191839: 1243136	12	Proximal to PVP01_1429500 (DHPS)	(10-12)
	MY vs ID	20	MY	14	1386279: 1386781	0	Unclear	-
	MY vs ID	21	MY	14	2206666: 2206687	1	PVP01_1450700 (CG2-related protein)	-
	TH vs ID	22	TH	2	148842: 158818	1	PVP01_0203000 (MRP1)	(11, 13, 26)
	TH vs ID	23	ID	2	365956: 365991	1	PVP01_0208900 (DNA-binding protein)	-
	TH vs ID	24	ID	3	120295: 124279	1	PVP01_0302600 (conserved)	-
	TH vs ID	25	ID	4	624269: 630003	3	PVP01_0415600 (3'exoribonuclease)	-
	TH vs ID	26	ID	5	721362: 721398	0	Unclear	-
	TH vs ID	27	TH	5	1049235: 1127395	17	PVP01_0526600 (DHFR-TS)	(10-11)
	TH vs ID	28	ID	6	531257: 531294	40	PVP01_0612100 (conserved)	-
	TH vs ID	29	ID	6	971961: 999567	6	PVP01_0623800 (duffy-binding protein)	-
	TH vs ID	30	ID	7	788760: 836268	13	Unclear	-
	TH vs ID	31	ID	10	250939: 365167	29	PVP01_1007200 (conserved). Downstream of MDR1	(11)
	TH vs ID	32	TH	11	1187521: 1187643	0	Unclear	-
	TH vs ID	33	ID	11	1609957: 1609994	0	Unclear	-
	TH vs ID	34	ID	12	2987079: 2988932	1	PVP01_1270700 (conserved)	-
	TH vs ID	35	TH	13	815059: 815818	1	PVP01_1317400 (voltage-dependent anion-selective channel protein)	(11)
	TH vs ID	36	ID	14	1302547: 1317591	3	PVP01_1430400 (JmjC domain-containing protein)	(11)
	TH vs ID	37	TH	14	1609168: 1609352	0	Unclear	-
	TH vs ID	38	ID	14	2810469: 2949650	36	PVP01_1468200 (conserved)	(11)
iHS top 0.5%	n/a	39	n/a	10	1188577: 1261500	18	PVP01_1031600 (MSP3.2)	(26)
	n/a	10	n/a	12	2153604: 2291693	32	PVP01_1259100 (MDR2) or PVP01_1258000 (GEST)	(13)**
	n/a	40	n/a	13	1715596: 1785187	14	PVP01_1340900 (plasmepsin IV)	-
	n/a	17	n/a	14	801315: 1028073	53	PVP01_1418100 (AP2 transcription factor)	(13)
