# Supplementary material for: Genomic analysis of a pre-elimination Malaysian Plasmodium vivax population reveals selective pressures and changing transmission dynamics
Source: Nat Commun. 2018 Jul 3;9:2585. doi: 10.1038/s41467-018-04965-4 (PMC6030216; doi:10.1038/s41467-018-04965-4)
Supplement: Supplementary file 8 — Supplementary Data 5 [file 41467_2018_4965_MOESM8_ESM.xls]

## Sheet: FST
Supplementary Data 5. Summary of positions with FST≥0.8
Chromosome	Position	MY Multi-SNP Signal	TH vs ID Multi-SNP signal	Amino Acid	RAF: MY	RAF: TH	RAF: ID	FST: MY vs TH	FST: MY vs ID	FST: TH vs ID	Gene ID	Product Description
1	273223			N776D	0.13	0.736	0.995	0.231961	0.819307	0.144643	PVP01_0105000	conserved protein
1	531000			V17L	0.152	0.577	1	0.107023	0.820222	0.268293	PVP01_0111400	AAA family ATPase, CDC48 subfamily, putative
2	688071			V867M	0.957	0.0817	0.995	0.621932	0.0190015	0.839379	PVP01_0216000	AP2 domain transcription factor AP2-L, putative
3	530721			V115G	0.0435	0.216	0.976	0.0293888	0.827197	0.59875	PVP01_0312000	conserved protein
4	401551			K656E	0.0217	0.024	0.966	3.4e-05	0.811423	0.887416	PVP01_0409900	acyl-CoA synthetase, putative
4	401564			K660T	0.0217	0.519	0.971	0.14983	0.831839	0.268468	PVP01_0409900	acyl-CoA synthetase, putative
4	619862			S932G	1	0.0673	1	0.715064	0	0.873874	PVP01_0415200	transporter, putative
4	925012			.	0.909	0.0817	0.99	0.570505	0.0410544	0.829786	NA	NA
5	441228			M362K	0.957	0.00481	0.938	0.921458	0.000965678	0.87282	PVP01_0509900	nucleoside transporter 2, putative
5	522920			N379H	0.13	0.981	1	0.748736	0.845185	0.00970874	PVP01_0512300	mitochondrial ribosomal protein L4 precursor, putative
5	526026			.	0.087	0.995	0.981	0.869896	0.798043	0.00445947	NA	NA
5	656774			.	0.891	0	0.447	0.870382	0.117401	0.287926	NA	NA
5	820933			.	1	0.0385	0.726	0.819088	0.0639887	0.500428	NA	NA
5	1067988		1	.	0.522	0.024	0.918	0.363226	0.17942	0.802319	NA	NA
5	1071391		1	I285F	1	0.0625	1	0.730932	0	0.882353	PVP01_0526400	conserved protein
5	1071623	1		.	0.152	1	0.534	0.820222	0.0867648	0.304075	NA	NA
5	1072492		1	V416	0.891	0.0385	0.995	0.692802	0.0693983	0.916372	PVP01_0526500	mRNA-binding protein PUF2, putative
5	1074488	1		.	0.109	1	0.466	0.870382	0.0788128	0.364238	NA	NA
5	1075845	1		.	0.0435	1	0.144	0.947412	0.0136719	0.747899	NA	NA
5	1076780	1		.	0.13	1	0.44	0.845185	0.060086	0.388889	NA	NA
5	1083929	1	1	.	0.0435	1	0.0485	0.947412	8.38941e-05	0.907407	NA	NA
5	1090742	1		R1677G	0.152	1	0.615	0.820222	0.12779	0.238095	PVP01_0526800	conserved protein
5	1093267	1		Q2518	0.935	0.0192	0.811	0.824364	0.0164316	0.645053	PVP01_0526800	conserved protein
5	1098433	1		I4240M	0.0652	0.981	0.726	0.824364	0.271248	0.129716	PVP01_0526800	conserved protein
5	1108885	1		F83	0.13	0.981	1	0.748736	0.845185	0.00970874	PVP01_0527000	conserved protein
5	1117087	1		.	0.087	0.909	1	0.548729	0.895816	0.0478589	NA	NA
5	1117106	1		.	0.087	0.63	1	0.17551	0.895816	0.227139	NA	NA
5	1117690	1		G181A	0.13	0.99	1	0.794662	0.845185	0.00483092	PVP01_0527300	conserved protein
5	1118273	1		I375	0.13	1	1	0.845185	0.845185	0	PVP01_0527300	conserved protein
5	1125681			N1672D	0.0435	0.0433	0.942	1.56e-07	0.697144	0.808438	PVP01_0527400	conserved protein
5	1131428	1		C3548	0.152	0.971	1	0.682353	0.820222	0.0146341	PVP01_0527400	conserved protein
6	710877			.	0.696	0.0625	1	0.407829	0.263768	0.882353	NA	NA
6	714508			L842F	0.087	0.745	1	0.27445	0.895816	0.146006	PVP01_0617200	mRNA-decapping enzyme subunit 1, putative
6	738668			K571N	0.957	0.0288	0.308	0.80726	0.25545	0.138893	PVP01_0618000	RNA polymerase II-associated protein 1, putative
6	864357			N23S	0.87	0.0913	1	0.503661	0.109397	0.832599	PVP01_0621300	conserved protein
7	496802			V486M	0.13	0.899	1	0.480108	0.845185	0.0531646	PVP01_0709800	cysteine repeat modular protein 1, putative
7	1155643			C946*	0.087	1	0.721	0.895816	0.24989	0.162011	PVP01_0727200	conserved protein
7	1155644			C946F	0.087	1	0.721	0.895816	0.24989	0.162011	PVP01_0727200	conserved protein
8	398708			.	0.0652	0.99	0.817	0.870769	0.386216	0.0861702	NA	NA
8	1018241			S792N	0.0217	0.976	0.361	0.854123	0.0812028	0.427067	PVP01_0822800	conserved protein
8	1303725			L1710	0.087	0.712	0.995	0.240744	0.869896	0.160748	PVP01_0830000	phd finger protein, putative
8	1430726			.	0.978	0.0529	0.966	0.738932	0.000690182	0.834721	NA	NA
8	1471772	2		.	0.152	1	0.986	0.820222	0.746356	0.00726392	NA	NA
8	1475533	2		C701W	0.13	1	1	0.845185	0.845185	0	PVP01_0834900	conserved protein
8	1478133	2		E787G	0.152	1	1	0.820222	0.820222	0	PVP01_0835000	conserved protein
9	339623			.	1	0.0288	0.51	0.859098	0.148406	0.293703	NA	NA
9	644970			S5337N	0.957	0.0288	0.995	0.80726	0.0190015	0.934365	PVP01_0913800	conserved protein
9	686070			.	0.152	1	0.966	0.820222	0.662876	0.0171149	NA	NA
10	311234			E3342K	0.196	0.966	0.0577	0.615054	0.0372179	0.826129	PVP01_1007200	conserved protein
10	314191			G2357S	0.217	0.976	0.0721	0.630448	0.0352722	0.818831	PVP01_1007200	conserved protein
10	808268			Q413K	1	0.00962	0.947	0.949119	0.0100111	0.880555	PVP01_1018200	glideosome-associated protein 40, putative
10	1104120			.	0.087	0.995	0.947	0.869896	0.662742	0.0208897	NA	NA
11	1396312			M945V	0.0435	0	0.899	0.0358868	0.570095	0.816594	PVP01_1132600	TRAP-like protein, putative
12	223347	3		.	0.152	1	1	0.820222	0.820222	0	NA	NA
12	232210	3		L1165	0.13	1	1	0.845185	0.845185	0	PVP01_1206000	E1-E2 ATPase, putative
12	237595	3		.	0.13	1	0.879	0.845185	0.434938	0.0645995	NA	NA
12	239866	3		A551P	0.152	1	1	0.820222	0.820222	0	PVP01_1206100	WD repeat-containing protein 16, putative
12	253702	3		A1262T	0.13	0.99	1	0.794662	0.845185	0.00483092	PVP01_1206400	conserved protein
12	254770	3		A1618T	0.13	1	0.918	0.845185	0.528871	0.0426065	PVP01_1206400	conserved protein
12	255534	3		L1872	0.13	1	0.822	0.845185	0.335868	0.0976253	PVP01_1206400	conserved protein
12	256410	3		K2164	0.13	1	1	0.845185	0.845185	0	PVP01_1206400	conserved protein
12	284740	3		.	0.109	0.995	0.894	0.844482	0.490658	0.0487886	PVP01_1206900	conserved protein
12	311676	3		L188M	0.0652	0.99	0.264	0.870769	0.0333995	0.563614	PVP01_1207600	nucleoside transporter 1
12	783741			.	0.0217	0.303	0.966	0.0621942	0.812772	0.474581	NA	NA
12	1344861			.	0.152	0.99	1	0.769776	0.820222	0.00483092	NA	NA
12	1352587			.	0.13	1	1	0.845185	0.845185	0	NA	NA
12	1988355	4		K2631	0.13	1	0.995	0.845185	0.819307	0.00240964	PVP01_1249000	conserved protein
12	2007831	4		S449	0.0652	0.99	1	0.870769	0.921492	0.00483092	PVP01_1249300	conserved protein
12	2032216	4		E297	0.152	1	0.832	0.820222	0.331718	0.0918635	PVP01_1249800	conserved protein
12	2033476	4		.	0.109	0.668	0.995	0.189139	0.844236	0.190841	NA	NA
12	2037191	4		.	0.152	1	1	0.820222	0.820222	0	PVP01_1249900	signal peptide peptidase, putative
12	2090333	4		.	0.152	1	0.933	0.820222	0.547161	0.0348259	NA	NA
12	2104694	4		V1793A	1	0.0288	0.918	0.859098	0.0158634	0.793292	PVP01_1251300	ferlin, putative
12	2289663	5		T349S	0.0217	0.99	0.864	0.922747	0.512663	0.05911	PVP01_1255800	conserved protein
12	2321802	5		.	0.109	0.918	0.995	0.551632	0.844482	0.0357342	PVP01_1256500	conserved protein
12	2331195	5		.	0.13	1	0.995	0.845185	0.819061	0.00243309	NA	NA
12	2331234	5		.	0.13	1	0.995	0.845185	0.819307	0.00240964	NA	NA
12	2334122	5		H126Q	0.13	0.99	1	0.794662	0.845185	0.00483092	PVP01_1256800	conserved protein
12	2345254	5		.	0.087	0.995	1	0.868885	0.895816	0.00250627	NA	NA
12	2345873	5		.	0.13	1	1	0.845185	0.845185	0	NA	NA
12	2347646	5		.	0.152	1	1	0.820222	0.820222	0	NA	NA
12	2350131	5		K134	0.152	1	1	0.820222	0.820222	0	PVP01_1257300	exosome complex exonuclease RRP6, putative
12	2353408	5		.	0.0652	1	1	0.921492	0.921492	0	NA	NA
12	2360399	5		.	0.109	1	1	0.870382	0.870382	0	NA	NA
12	2367294	5		.	0.109	1	0.889	0.870382	0.479608	0.0585242	NA	NA
12	2370262	5		.	0.152	1	1	0.820222	0.820222	0	NA	NA
12	2380403	5		.	0.13	1	1	0.845185	0.845185	0	NA	NA
12	2393780	5		E68D	0.0652	1	1	0.921492	0.921492	0	PVP01_1258000	gamete egress and sporozoite traversal protein, putative
12	2394175	5		K144R	0.087	1	1	0.895816	0.895816	0	PVP01_1258000	gamete egress and sporozoite traversal protein, putative
12	2394923	5		.	0.13	1	1	0.845185	0.845185	0	NA	NA
12	2404803	5		.	0.109	1	1	0.870382	0.870382	0	NA	NA
12	2413083	5		Q2569E	0.0435	0.971	0.918	0.80726	0.621932	0.0133864	PVP01_1258500	conserved protein
12	2414617	5		.	0.152	0.99	1	0.769776	0.820222	0.00483092	NA	NA
12	2470882	5		.	0.13	1	1	0.845185	0.845185	0	PVP01_1260000	40S ribosomal protein S5, putative
12	2471660	5		.	0.13	1	0.99	0.845185	0.794662	0.00483092	NA	NA
12	2473583	5		.	0.0652	1	1	0.921492	0.921492	0	PVP01_1260100	glutaminyl-peptide cyclotransferase, putative
12	2479519	5		.	0.109	1	0.957	0.870382	0.674604	0.022113	PVP01_1260300	conserved protein
12	2481524	5		.	0.152	1	1	0.820222	0.820222	0	NA	NA
12	2488272	5		T1940	0.152	1	1	0.820222	0.820222	0	PVP01_1260500	conserved protein
12	2503197	5		H292N	0.13	1	1	0.845185	0.845185	0	PVP01_1260700	conserved protein
12	2510761	5		P344Q	0.109	0.99	0.889	0.819787	0.479608	0.0451151	PVP01_1260900	conserved protein
12	2512742	5		.	0.152	1	1	0.820222	0.820222	0	NA	NA
12	2517060	5		.	0.13	1	1	0.845185	0.845185	0	PVP01_1261100	ATP-dependent RNA helicase DDX5, putative
12	2518755	5		.	0.13	1	1	0.845185	0.845185	0	NA	NA
12	2520998	5		.	0.152	1	0.995	0.820222	0.794368	0.00240964	NA	NA
12	2541333	5		.	0.087	1	1	0.895816	0.895816	0	NA	NA
12	2545315	5		.	0.109	1	0.995	0.870382	0.844482	0.00240964	NA	NA
12	2545483	5		.	0.152	1	1	0.820222	0.820222	0	NA	NA
12	2552199	5		.	0.13	1	1	0.845185	0.845185	0	NA	NA
12	2560978	5		.	0.152	1	1	0.820222	0.820222	0	NA	NA
12	2566476	5		.	0.152	1	0.986	0.820222	0.746356	0.00726392	NA	NA
12	2567157	5		.	0.13	0.923	1	0.542153	0.845185	0.04	NA	NA
12	2567161	5		.	0.13	0.913	1	0.516048	0.845185	0.0452261	NA	NA
12	2567261	5		K93R	0.13	1	1	0.845185	0.845185	0	PVP01_1262400	conserved protein
12	2568422	5		.	0.0217	0.322	0.981	0.0682544	0.876064	0.477643	NA	NA
12	2568453	5		.	0.0652	0.264	0.981	0.0333995	0.824364	0.545975	NA	NA
12	2575100	5		.	0.109	1	1	0.870382	0.870382	0	NA	NA
12	2575901	5		.	0.152	1	1	0.820222	0.820222	0	NA	NA
12	2579088	5		.	0.0217	0.933	0.966	0.690123	0.812772	0.00590717	NA	NA
12	2583449	5		.	0.152	1	1	0.820222	0.820222	0	NA	NA
12	2585522	5		.	0.152	1	1	0.820222	0.820222	0	PVP01_1262900	conserved protein
12	2628367	5		.	0.152	1	1	0.820222	0.820222	0	NA	NA
13	333824		8	L410V	0	0	0.889	0	0.592949	0.800866	PVP01_1307300	cysteine repeat modular protein 3, putative
13	333890			W432R	0.152	1	0.894	0.820222	0.447516	0.0558376	PVP01_1307300	cysteine repeat modular protein 3, putative
13	334460		8	K622E	0	0.00481	0.899	0.000874126	0.61725	0.807111	PVP01_1307300	cysteine repeat modular protein 3, putative
13	340505		8	A2637T	0.0652	0.0481	1	0.000897235	0.921492	0.908257	PVP01_1307300	cysteine repeat modular protein 3, putative
13	815101			S452	1	0.0337	0.894	0.838716	0.0209715	0.744464	PVP01_1317300	conserved protein
13	1074771			.	0.978	0.0144	0.596	0.898919	0.0972491	0.398905	NA	NA
13	1197756			H232Q	0.0455	0.986	0.636	0.870506	0.207524	0.199203	PVP01_1328200	surface protein P113, putative
13	1797193			S996	0.652	0.0769	1	0.330914	0.303982	0.857143	PVP01_1340800	AP2 domain transcription factor AP2-G2, putative
14	100106			.	0.957	0	0.859	0.947412	0.0130013	0.753191	NA	NA
14	526778			.	1	0.0337	0.712	0.838716	0.0683981	0.491435	NA	NA
14	1071214			V217I	0.978	0.0625	1	0.705832	0.0178725	0.882353	PVP01_1424900	drug/metabolite transporter, putative
14	1244420		6	G1436	0.348	0.0385	0.947	0.165891	0.391989	0.824903	PVP01_1429000	CCR4-associated factor 1, putative
14	1259592		6	Q75	1	0.0913	0.99	0.643047	0.00175519	0.813706	PVP01_1429200	mitochondrial carrier protein, putative
14	1261217		6	.	1	0.111	1	0.592949	0	0.800866	NA	NA
14	1262911	6	6	S646C	0.957	0.00481	0.99	0.921458	0.0109716	0.971384	PVP01_1429300	cullin-1, putative
14	1266326		6	.	0.913	0.0529	0.99	0.664518	0.0382491	0.880372	NA	NA
14	1269895		6	.	0.717	0.0865	1	0.367799	0.243911	0.840708	PVP01_1429500	dihydropteroate synthase, putative
14	1271444	6	6	M205I	0.913	0.00481	1	0.869896	0.0723478	0.990431	PVP01_1429500	dihydropteroate synthase, putative
14	1272043		6	.	0.935	0.111	1	0.52383	0.0540447	0.800866	PVP01_1429500	dihydropteroate synthase, putative
14	1275750		6	.	0.326	0.0144	0.971	0.218781	0.495872	0.915524	NA	NA
14	1283449	6		.	0.0435	0.981	0.816	0.850083	0.403422	0.0746177	NA	NA
14	1290644		6	.	0.696	0.024	0.933	0.537525	0.0849569	0.827201	NA	NA
14	1644904			T1584N	0.5	0.0817	1	0.195551	0.450216	0.848889	PVP01_1438700	cell cycle associated protein, putative
14	1847813			.	0.13	1	0.88	0.845185	0.437363	0.0639386	NA	NA
14	2670735			S97T	0.978	0.0385	1	0.793267	0.0178725	0.925926	PVP01_1461800	conserved protein
14	2841024			L71	1	0.0288	0.796	0.859098	0.0443241	0.607311	PVP01_1466800	conserved protein
14	2867576	7		N144	0.087	0.962	1	0.7175	0.895816	0.0196078	PVP01_1467200	osmiophilic body protein G377, putative
14	2869173	7		.	0.109	0.596	1	0.140993	0.870382	0.253012	NA	NA
14	2871713	7		.	0.13	0.404	1	0.0484583	0.845185	0.424658	NA	NA
14	2871858	7		.	0.109	1	1	0.870382	0.870382	0	NA	NA
14	2875771			.	0.0435	0.0144	0.952	0.00648782	0.73113	0.879903	PVP01_1467300	CSC1-like protein, putative
14	2881977	7		T512I	0.152	1	0.99	0.820222	0.769776	0.00483092	PVP01_1467500	conserved protein
14	2882227			V595	0.0652	0.024	0.966	0.00824416	0.761719	0.888026	PVP01_1467500	conserved protein
14	2890480	7		.	0.13	1	0.995	0.845185	0.819307	0.00240964	NA	NA
