# Supplementary material for: Genomic analysis of a pre-elimination Malaysian Plasmodium vivax population reveals selective pressures and changing transmission dynamics
Source: Nat Commun. 2018 Jul 3;9:2585. doi: 10.1038/s41467-018-04965-4 (PMC6030216; doi:10.1038/s41467-018-04965-4)
Supplement: Supplementary file 9 — Supplementary Data 6 [file 41467_2018_4965_MOESM9_ESM.xls]

## Sheet: Rsb
Supplementary Data 6. Summary of the top 0.5% of SNPs with the lowest Rsb p-values
Chromosome	Position	Rsb: MY vs TH	-log10(p-value): MY vs TH	Rsb: MY vs ID	-log10(p-value): MY vs ID	Rsb: TH vs ID	-log10(p-value): TH vs ID	Top 0.5%	MY vs TH signal	MY vs ID signal	TH vs ID signal	Amino Acid	Gene ID	Product Description
1	395509	3.1009	2.7146	2.2175	1.5753	-2.176	1.5293	MY vs TH	-	-	-	E273D	PVP01_0107900	E3 ubiquitin-protein ligase, putative
1	489890	3.5698	3.447	2.5081	1.9158	-2.6027	2.0338	MY vs TH	-	-	-	-	-	-
1	752300	2.5656	1.9872	3.2664	2.9628	1.5461	0.9134	MY vs ID	-	14	-	-	PVP01_0116600	conserved protein
1	752322	2.1112	1.4589	3.2618	2.9559	2.609	2.0419	MY vs ID	-	14	-	-	PVP01_0116600	conserved protein
1	772094	2.8321	2.3349	3.5162	3.3587	1.502	0.8758	MY vs ID	-	14	-	E6	PVP01_0117000	filament assembling protein, putative
1	772154	2.9757	2.5341	4.6563	5.4922	3.834	3.8994	MY vs ID	-	14	-	S26	PVP01_0117000	filament assembling protein, putative
1	772158	1.5847	0.9468	4.3656	4.8969	6.4387	9.919	MY vs ID; TH vs ID	-	14	-	Y28H	PVP01_0117000	filament assembling protein, putative
1	772159	2.1285	1.4776	3.3829	3.1444	2.8518	2.3618	MY vs ID	-	14	-	Y28C	PVP01_0117000	filament assembling protein, putative
2	148842	-	-	-	-	4.2999	4.7673	TH vs ID	-	-	22	-	-	-
2	148886	-	-	-	-	4.3064	4.7801	TH vs ID	-	-	22	-	-	-
2	148971	-	-	-	-	5.3547	7.0671	TH vs ID	-	-	22	-	-	-
2	149123	-	-	-	-	4.7014	5.5878	TH vs ID	-	-	22	-	-	-
2	149151	-	-	-	-	4.6828	5.5482	TH vs ID	-	-	22	-	-	-
2	149160	-	-	-	-	7.9661	14.8085	TH vs ID	-	-	22	-	-	-
2	149172	-	-	-	-	7.7068	13.8901	TH vs ID	-	-	22	-	-	-
2	149267	-	-	-	-	6.0081	8.7266	TH vs ID	-	-	22	-	-	-
2	149317	-	-	-	-	6.1395	9.0822	TH vs ID	-	-	22	-	-	-
2	149486	-	-	-	-	5.4986	7.4171	TH vs ID	-	-	22	-	-	-
2	149528	-	-	-	-	5.4986	7.4171	TH vs ID	-	-	22	-	-	-
2	149584	-	-	-	-	5.6447	7.7812	TH vs ID	-	-	22	-	-	-
2	149691	-	-	-	-	5.4148	7.2121	TH vs ID	-	-	22	-	-	-
2	149744	-	-	-	-	5.1268	6.5305	TH vs ID	-	-	22	-	-	-
2	149834	-	-	-	-	5.1871	6.6705	TH vs ID	-	-	22	-	-	-
2	149835	-	-	-	-	4.4908	5.1491	TH vs ID	-	-	22	-	-	-
2	149964	-	-	-	-	4.482	5.131	TH vs ID	-	-	22	-	-	-
2	149966	-	-	-	-	4.6984	5.5814	TH vs ID	-	-	22	-	-	-
2	154325	-	-	-	-	4.2902	4.7482	TH vs ID	-	-	22	D1533	PVP01_0203000	multidrug resistance-associated protein 1, putative
2	154781	-	-	-	-	4.5454	5.261	TH vs ID	-	-	22	R1381	PVP01_0203000	multidrug resistance-associated protein 1, putative
2	154950	-	-	-	-	4.3197	4.8063	TH vs ID	-	-	22	P1325L	PVP01_0203000	multidrug resistance-associated protein 1, putative
2	155105	-	-	-	-	4.4363	5.0385	TH vs ID	-	-	22	N1273	PVP01_0203000	multidrug resistance-associated protein 1, putative
2	155228	-	-	-	-	4.3957	4.9569	TH vs ID	-	-	22	I1232	PVP01_0203000	multidrug resistance-associated protein 1, putative
2	155305	-	-	-	-	5.1077	6.4867	TH vs ID	-	-	22	L1207I	PVP01_0203000	multidrug resistance-associated protein 1, putative
2	156287	-	-	-	-	5.4348	7.2608	TH vs ID	-	-	22	V879	PVP01_0203000	multidrug resistance-associated protein 1, putative
2	156305	-	-	-	-	4.5256	5.2203	TH vs ID	-	-	22	D873	PVP01_0203000	multidrug resistance-associated protein 1, putative
2	156563	-	-	-	-	4.6024	5.3791	TH vs ID	-	-	22	E787D	PVP01_0203000	multidrug resistance-associated protein 1, putative
2	156782	-	-	-	-	4.5669	5.3055	TH vs ID	-	-	22	R714	PVP01_0203000	multidrug resistance-associated protein 1, putative
2	157124	-	-	-	-	4.523	5.2148	TH vs ID	-	-	22	G600	PVP01_0203000	multidrug resistance-associated protein 1, putative
2	158545	-	-	-	-	3.9559	4.1177	TH vs ID	-	-	22	V127I	PVP01_0203000	multidrug resistance-associated protein 1, putative
2	158653	-	-	-	-	4.1641	4.505	TH vs ID	-	-	22	H91Y	PVP01_0203000	multidrug resistance-associated protein 1, putative
2	158818	-	-	-	-	4.2448	4.66	TH vs ID	-	-	22	K36Q	PVP01_0203000	multidrug resistance-associated protein 1, putative
2	365956	0.5745	0.2474	-1.1502	0.6019	-4.0983	4.3806	TH vs ID	-	-	23	Q285H	PVP01_0208900	DNA binding protein, putative
2	365982	0.639	0.2816	-1.1502	0.6019	-4.2506	4.6713	TH vs ID	-	-	23	T277P	PVP01_0208900	DNA binding protein, putative
2	365991	-	-	-	-	-5.029	6.3072	TH vs ID	-	-	23	I274V	PVP01_0208900	DNA binding protein, putative
3	120295	-	-	-	-	-4.6186	5.413	TH vs ID	-	-	24	I709T	PVP01_0302600	conserved protein
3	120299	-	-	-	-	-4.6186	5.413	TH vs ID	-	-	24	V710	PVP01_0302600	conserved protein
3	121866	-	-	-	-	-5.6627	7.8269	TH vs ID	-	-	24	S1233C	PVP01_0302600	conserved protein
3	121874	-	-	-	-	-4.0783	4.3432	TH vs ID	-	-	24	I1235	PVP01_0302600	conserved protein
3	121980	-	-	-	-	-4.6178	5.4114	TH vs ID	-	-	24	A1271T	PVP01_0302600	conserved protein
3	124279	-	-	-	-	-3.9648	4.1339	TH vs ID	-	-	24	L1992Q	PVP01_0302600	conserved protein
3	251860	2.5758	2	3.2506	2.9387	1.485	0.8616	MY vs ID	-	-	-	G495R	PVP01_0304700	liver specific protein 2, putative
3	252165	2.8107	2.3059	3.6317	3.5505	1.8233	1.1658	MY vs ID	-	-	-	A393V	PVP01_0304700	liver specific protein 2, putative
3	424846	3.5532	3.4196	2.6305	2.0692	-2.2767	1.642	MY vs TH	1	-	-	-	-	-
3	424939	3.1847	2.839	2.2795	1.6451	-2.2287	1.5878	MY vs TH	1	-	-	K26N	PVP01_0309000	peptide chain release factor 2, putative
3	431121	3.161	2.8035	2.4737	1.8738	-1.7175	1.0661	MY vs TH	1	-	-	-	PVP01_0309200	actin-like protein, putative
3	431212	3.2939	3.0051	2.5438	1.96	-1.867	1.2083	MY vs TH	1	-	-	-	PVP01_0309200	actin-like protein, putative
3	460941	3.1664	2.8116	1.8873	1.2283	-3.1043	2.7195	MY vs TH	1	-	-	Q1169H	PVP01_0310100	conserved protein
3	464623	3.0833	2.6888	1.5234	0.894	-3.7605	3.7706	MY vs TH	1	-	-	S81R	PVP01_0310200	conserved protein
3	465114	2.7821	2.2675	3.2821	2.987	1.0716	0.5469	MY vs ID	-	-	-	-	-	-
3	465706	3.1005	2.714	3.4339	3.2254	0.6751	0.3014	MY vs TH; MY vs ID	1	-	-	-	-	-
3	465727	2.8499	2.3592	3.2365	2.9172	0.8046	0.3756	MY vs ID	-	-	-	-	-	-
3	465800	3.0623	2.6582	2.1135	1.4615	-2.3282	1.7011	MY vs TH	1	-	-	-	-	-
3	502034	2.5665	1.9883	3.1528	2.7913	1.2779	0.6962	MY vs ID	-	-	-	Q481H	PVP01_0311200	conserved protein
3	536664	2.7094	2.1713	3.4565	3.2617	1.6519	1.0063	MY vs ID	-	-	-	L41M	PVP01_0312200	transcription initiation factor IIA subunit 1, putative
3	536766	0.9126	0.4419	3.0352	2.619	4.9093	6.039	TH vs ID	-	-	-	-	PVP01_0312200	transcription initiation factor IIA subunit 1, putative
3	536791	0.7635	0.3515	2.9463	2.4927	5.0531	6.3618	TH vs ID	-	-	-	-	PVP01_0312200	transcription initiation factor IIA subunit 1, putative
3	655712	2.0615	1.4061	3.2488	2.9359	2.6958	2.1535	MY vs ID	-	-	-	R84	PVP01_0314400	conserved protein
3	684273	3.3777	3.1361	2.3009	1.6697	-2.6342	2.0739	MY vs TH	2	-	-	-	-	-
3	684290	3.3696	3.1234	1.8704	1.2116	-3.624	3.5374	MY vs TH	2	-	-	-	-	-
3	684301	3.8291	3.8907	2.1047	1.452	-4.1602	4.4976	MY vs TH; TH vs ID	2	-	-	-	-	-
3	684351	4.3111	4.7893	2.3013	1.6702	-4.8382	5.8827	MY vs TH; TH vs ID	2	-	-	-	-	-
3	684355	3.0654	2.6627	1.8667	1.208	-2.9139	2.4473	MY vs TH	2	-	-	-	-	-
3	684402	3.3809	3.1412	2.2277	1.5867	-2.8134	2.3097	MY vs TH	2	-	-	-	-	-
3	689319	3.3059	3.0237	2.1069	1.4543	-2.9192	2.4547	MY vs TH	2	-	-	G232A	PVP01_0315600	conserved protein
3	733039	3.077	2.6796	1.4295	0.8157	-3.9656	4.1354	MY vs TH; TH vs ID	2	-	-	-	-	-
3	733080	2.9123	2.4451	3.2009	2.8632	0.5738	0.2471	MY vs ID	-	-	-	-	-	-
3	767953	3.1557	2.7956	1.689	1.0399	-3.5437	3.4039	MY vs TH	2	-	-	-	-	-
4	210819	-	-	-	-	-4.6785	5.5391	TH vs ID	-	-	-	-	-	-
4	280703	-	-	-	-	-3.9964	4.1918	TH vs ID	-	-	-	-	-	-
4	317784	-	-	-	-	-4.0411	4.274	TH vs ID	-	-	-	P443L	PVP01_0407800	conserved protein
4	338889	-	-	-	-	-4.253	4.6759	TH vs ID	-	-	-	A34D	PVP01_0408300	autophagy-related protein 11, putative
4	449384	3.0648	2.6619	1.2495	0.6747	-4.3585	4.8828	MY vs TH; TH vs ID	-	-	-	-	-	-
4	624269	-0.1567	0.0577	-1.8828	1.2238	-4.0877	4.3609	TH vs ID	-	-	25	E12A	PVP01_0415400	conserved protein
4	624352	1.8783	1.2194	0.0695	0.0247	-4.3206	4.8079	TH vs ID	-	-	25	-	PVP01_0415400	conserved protein
4	624387	0.8488	0.4023	-0.9168	0.4446	-4.1994	4.5725	TH vs ID	-	-	25	-	PVP01_0415400	conserved protein
4	630003	0.0821	0.0294	-1.7966	1.1403	-4.4498	5.0658	TH vs ID	-	-	25	L187	PVP01_0415600	3'exoribonuclease, putative
4	667734	-0.9302	0.4531	0.7824	0.3626	3.9843	4.1695	TH vs ID	-	-	-	L1178V	PVP01_0416400	conserved protein
4	671456	3.438	3.2322	2.4508	1.846	-2.4257	1.8159	MY vs TH	-	-	-	R1081S	PVP01_0416500	conserved protein
4	684732	0.1979	0.0741	2.0919	1.4384	4.3876	4.9407	TH vs ID	-	-	-	-	-	-
4	762771	3.1533	2.7919	3.3583	3.1055	0.3733	0.1494	MY vs TH; MY vs ID	3	-	-	P96S	PVP01_0418400	merozoite surface protein 5
4	762774	3.1533	2.7919	3.3583	3.1055	0.3733	0.1494	MY vs TH; MY vs ID	3	-	-	Q97K	PVP01_0418400	merozoite surface protein 5
4	762787	3.3452	3.085	2.8485	2.3572	-1.2745	0.6936	MY vs TH	3	-	-	D101A	PVP01_0418400	merozoite surface protein 5
5	202849	3.5425	3.402	3.2692	2.9671	-0.7551	0.3466	MY vs TH; MY vs ID	4	5	-	-	-	-
5	202987	3.5996	3.4966	3.2124	2.8806	-1.0228	0.5137	MY vs TH; MY vs ID	4	5	-	-	-	-
5	203033	3.1249	2.7499	2.5781	2.0028	-1.3877	0.7819	MY vs TH	4	-	-	-	-	-
5	203419	3.1049	2.7205	2.7407	2.2124	-0.9596	0.4721	MY vs TH	4	-	-	-	-	-
5	203521	3.2158	2.8858	2.6249	2.0621	-1.4928	0.8681	MY vs TH	4	-	-	-	-	-
5	203570	3.2158	2.8858	2.2008	1.5568	-2.4863	1.8891	MY vs TH	4	-	-	-	-	-
5	203571	3.1264	2.7521	2.4441	1.838	-1.7052	1.0548	MY vs TH	4	-	-	-	-	-
5	203611	3.1641	2.8081	2.4441	1.838	-1.7943	1.1381	MY vs TH	4	-	-	-	-	-
5	203718	3.2142	2.8833	2.645	2.0878	-1.4419	0.8258	MY vs TH	4	-	-	-	-	-
5	203982	3.1946	2.8539	2.3097	1.6797	-2.1813	1.5352	MY vs TH	4	-	-	-	-	-
5	204025	3.154	2.7931	2.4703	1.8696	-1.7092	1.0584	MY vs TH	4	-	-	-	-	-
5	204041	3.2301	2.9074	2.3097	1.6797	-2.265	1.6287	MY vs TH	4	-	-	-	-	-
5	204049	3.1225	2.7464	2.534	1.9479	-1.4852	0.8617	MY vs TH	4	-	-	-	-	-
5	204050	3.1225	2.7464	2.534	1.9479	-1.4852	0.8617	MY vs TH	4	-	-	-	-	-
5	205582	3.1131	2.7325	3.4905	3.3168	0.7779	0.3599	MY vs TH; MY vs ID	4	5	-	-	-	-
5	205681	3.1062	2.7224	3.0599	2.6548	-0.2146	0.0809	MY vs TH	4	-	-	-	-	-
5	205820	2.1025	1.4497	3.3344	3.0682	2.7996	2.291	MY vs ID	-	5	-	-	-	-
5	206042	2.2149	1.5724	3.1759	2.8257	2.1626	1.5147	MY vs ID	-	5	-	-	-	-
5	206066	1.8599	1.2013	3.3413	3.0789	3.3889	3.1538	MY vs ID	-	5	-	-	-	-
5	206144	2.4272	1.8177	3.3527	3.0968	2.0754	1.4208	MY vs ID	-	5	-	-	-	-
5	206624	1.769	1.1141	3.2258	2.9009	3.3327	3.0655	MY vs ID	-	5	-	-	-	-
5	210142	3.1203	2.7432	2.959	2.5105	-0.4845	0.202	MY vs TH	4	-	-	-	-	-
5	210599	3.2085	2.8747	3.1304	2.758	-0.2911	0.113	MY vs TH; MY vs ID	4	5	-	-	-	-
5	210700	3.2085	2.8747	3.4978	3.3287	0.5698	0.245	MY vs TH; MY vs ID	4	5	-	-	-	-
5	210741	3.1599	2.8018	3.067	2.6651	-0.3248	0.1276	MY vs TH	4	-	-	-	-	-
5	210743	2.7238	2.1902	3.5662	3.441	1.875	1.2161	MY vs ID	-	5	-	-	-	-
5	210749	3.166	2.8109	3.0812	2.6858	-0.306	0.1194	MY vs TH	4	-	-	-	-	-
5	210750	3.166	2.8109	3.0812	2.6858	-0.306	0.1194	MY vs TH	4	-	-	-	-	-
5	210799	2.9781	2.5376	3.3588	3.1064	0.7883	0.366	MY vs ID	-	5	-	-	-	-
5	212021	3.0693	2.6684	2.8555	2.3669	-0.6062	0.2641	MY vs TH	4	-	-	-	-	-
5	212025	3.3638	3.1142	2.9384	2.4815	-1.1079	0.5721	MY vs TH	4	-	-	-	-	-
5	212180	3.2593	2.9519	2.8783	2.3982	-1.0016	0.4996	MY vs TH	4	-	-	-	-	-
5	212230	3.1832	2.8367	2.9945	2.5608	-0.5499	0.2348	MY vs TH	4	-	-	-	-	-
5	212544	3.3626	3.1123	3.1112	2.7297	-0.7002	0.3153	MY vs TH; MY vs ID	4	5	-	-	-	-
5	212570	3.2915	3.0015	3.1112	2.7297	-0.5322	0.2258	MY vs TH	4	-	-	-	-	-
5	212637	3.6457	3.574	3.6785	3.6296	-0.0397	0.014	MY vs TH; MY vs ID	4	5	-	-	-	-
5	212664	3.595	3.489	3.0935	2.7038	-1.2906	0.7059	MY vs TH	4	-	-	-	-	-
5	212688	3.7281	3.7147	3.4591	3.266	-0.7485	0.3428	MY vs TH; MY vs ID	4	5	-	-	-	-
5	212700	4.4457	5.0575	4.9256	6.0752	0.9924	0.4935	MY vs TH; MY vs ID	4	5	-	-	-	-
5	212716	3.5824	3.4679	3.8218	3.8779	0.4458	0.1832	MY vs TH; MY vs ID	4	5	-	-	-	-
5	212717	4.2706	4.7101	5.0308	6.3113	1.6527	1.007	MY vs TH; MY vs ID	4	5	-	-	-	-
5	212739	3.6964	3.6601	3.5961	3.4908	-0.3524	0.1399	MY vs TH; MY vs ID	4	5	-	-	-	-
5	212745	3.6964	3.6601	3.5549	3.4224	-0.4489	0.1848	MY vs TH; MY vs ID	4	5	-	-	-	-
5	212765	3.542	3.4011	3.548	3.411	-0.1005	0.0362	MY vs TH; MY vs ID	4	5	-	-	-	-
5	212779	4.1454	4.4695	4.127	4.4347	-0.1693	0.0627	MY vs TH; MY vs ID	4	5	-	-	-	-
5	212840	3.2566	2.9478	3.1164	2.7374	-0.4374	0.1793	MY vs TH; MY vs ID	4	5	-	-	-	-
5	212977	2.9601	2.5121	3.2114	2.8791	0.4854	0.2025	MY vs ID	-	5	-	-	-	-
5	213018	3.0306	2.6125	3.2114	2.8791	0.3188	0.125	MY vs ID	-	5	-	-	-	-
5	213168	2.5689	1.9913	3.3844	3.1467	1.815	1.1579	MY vs ID	-	5	-	-	-	-
5	213204	2.5065	1.9138	3.3527	3.0968	1.8882	1.2292	MY vs ID	-	5	-	-	-	-
5	213299	2.5136	1.9226	3.2727	2.9725	1.6837	1.0351	MY vs ID	-	5	-	-	-	-
5	213306	3.1777	2.8284	3.7924	3.8262	1.3326	0.7384	MY vs TH; MY vs ID	4	5	-	-	-	-
5	213717	3.0327	2.6155	3.7684	3.7844	1.619	0.977	MY vs ID	-	5	-	-	-	-
5	213753	2.7484	2.2227	3.1698	2.8166	0.888	0.4265	MY vs ID	-	5	-	-	-	-
5	215227	2.879	2.3991	3.2937	3.0049	0.8699	0.4153	MY vs ID	-	5	-	-	-	-
5	215239	2.8931	2.4185	3.1511	2.7887	0.5025	0.2109	MY vs ID	-	5	-	-	-	-
5	217613	3.2408	2.9238	3.1794	2.8309	-0.2527	0.0966	MY vs TH; MY vs ID	4	5	-	-	-	-
5	218162	2.9083	2.4395	3.153	2.7915	0.4711	0.1955	MY vs ID	-	5	-	-	-	-
5	222693	3.3164	3.0401	2.8027	2.2952	-1.3139	0.7238	MY vs TH	4	-	-	-	-	-
5	222850	3.5457	3.4072	3.4266	3.2138	-0.3937	0.1587	MY vs TH; MY vs ID	4	5	-	I12V	PVP01_0504900	conserved protein
5	222885	3.1364	2.7669	3.0638	2.6604	-0.2768	0.1068	MY vs TH	4	-	-	G23	PVP01_0504900	conserved protein
5	226605	3.0883	2.6961	2.893	2.4185	-0.5632	0.2416	MY vs TH	4	-	-	M1263I	PVP01_0504900	conserved protein
5	227843	3.1498	2.7868	2.6377	2.0785	-1.3068	0.7183	MY vs TH	4	-	-	N1676S	PVP01_0504900	conserved protein
5	229646	2.7975	2.2882	3.1117	2.7305	0.6361	0.2801	MY vs ID	-	5	-	C2277S	PVP01_0504900	conserved protein
5	254877	3.1565	2.7967	2.5856	2.0123	-1.4447	0.8282	MY vs TH	4	-	-	A379P	PVP01_0505600	GPI-anchored micronemal antigen
5	270661	2.7899	2.278	3.2098	2.8768	0.8838	0.4239	MY vs ID	-	5	-	-	-	-
5	271317	3.0653	2.6627	2.6952	2.1528	-0.9726	0.4805	MY vs TH	4	-	-	-	-	-
5	287749	3.2688	2.9665	2.3577	1.7354	-2.244	1.605	MY vs TH	4	-	-	-	-	-
5	287755	3.7645	3.7776	3.1692	2.8156	-1.5137	0.8857	MY vs TH; MY vs ID	4	5	-	-	-	-
5	287860	3.0571	2.6508	3.2258	2.901	0.29	0.1125	MY vs TH; MY vs ID	4	5	-	-	-	-
5	291413	3.0536	2.6457	2.6504	2.0947	-1.0499	0.532	MY vs TH	4	-	-	V1076I	PVP01_0506600	SET domain protein, putative
5	293355	3.0542	2.6466	2.6621	2.1099	-1.0238	0.5144	MY vs TH	4	-	-	C428	PVP01_0506600	SET domain protein, putative
5	317113	3.1273	2.7534	3.1615	2.8042	-0.0263	0.0092	MY vs TH; MY vs ID	4	5	-	T694	PVP01_0507200	conserved protein
5	317462	2.7235	2.1897	3.5888	3.4786	1.9287	1.2695	MY vs ID	-	5	-	C578F	PVP01_0507200	conserved protein
5	317467	2.6985	2.1571	3.6483	3.5784	2.1271	1.476	MY vs ID	-	5	-	N576K	PVP01_0507200	conserved protein
5	317565	2.7347	2.2046	4.0239	4.2423	2.9217	2.4582	MY vs ID	-	5	-	G544C	PVP01_0507200	conserved protein
5	317569	3.0866	2.6936	3.8247	3.8829	1.6237	0.9811	MY vs TH; MY vs ID	4	5	-	C542	PVP01_0507200	conserved protein
5	317573	3.0866	2.6936	3.5332	3.3867	0.9408	0.4599	MY vs TH; MY vs ID	4	5	-	D541V	PVP01_0507200	conserved protein
5	317915	3.2429	2.927	2.9001	2.4282	-0.9121	0.4416	MY vs TH	4	-	-	G427E	PVP01_0507200	conserved protein
5	368988	1.9659	1.307	3.2781	2.9809	2.9904	2.555	MY vs ID	-	5	-	S3005I	PVP01_0508200	E3 ubiquitin-protein ligase, putative
5	421067	2.6706	2.1208	3.3005	3.0154	1.378	0.7742	MY vs ID	-	5	-	-	-	-
5	421578	2.3244	1.6968	3.2249	2.8995	2.0186	1.3612	MY vs ID	-	5	-	R121K	PVP01_0509400	conserved protein
5	421579	2.3244	1.6968	3.2249	2.8995	2.0186	1.3612	MY vs ID	-	5	-	R121	PVP01_0509400	conserved protein
5	421696	3.2146	2.884	3.0532	2.6451	-0.4865	0.203	MY vs TH	5	-	-	G160	PVP01_0509400	conserved protein
5	427027	3.6737	3.6215	3.4616	3.27	-0.6141	0.2683	MY vs TH; MY vs ID	5	5	-	V519	PVP01_0509500	conserved protein
5	441196	2.8341	2.3377	3.1825	2.8357	0.7154	0.3239	MY vs ID	-	5	-	N351K	PVP01_0509900	nucleoside transporter 2, putative
5	459135	3.5493	3.4131	2.8916	2.4165	-1.6556	1.0096	MY vs TH	5	-	-	I645	PVP01_0510500	DnaJ protein, putative
5	467605	3.0203	2.5977	3.2154	2.8851	0.3525	0.14	MY vs ID	-	5	-	S489R	PVP01_0510800	inner membrane complex protein 1i, putative
5	467613	3.0203	2.5977	3.2741	2.9747	0.4901	0.2048	MY vs ID	-	5	-	N492S	PVP01_0510800	inner membrane complex protein 1i, putative
5	468045	3.1402	2.7725	3.161	2.8034	-0.0581	0.0206	MY vs TH; MY vs ID	5	5	-	-	-	-
5	490211	2.0875	1.4336	4.2181	4.6083	4.9054	6.0304	MY vs ID; TH vs ID	-	5	-	P598	PVP01_0511300	serine/threonine protein kinase VPS15, putative
5	490220	2.4201	1.8092	4.1117	4.4058	3.8703	3.9638	MY vs ID	-	5	-	Y601	PVP01_0511300	serine/threonine protein kinase VPS15, putative
5	490259	3.4192	3.202	2.0743	1.4197	-3.2631	2.9578	MY vs TH	5	-	-	H614	PVP01_0511300	serine/threonine protein kinase VPS15, putative
5	501009	3.0929	2.7029	2.1354	1.485	-2.3494	1.7257	MY vs TH	5	-	-	W114G	PVP01_0511600	thrombospondin-related protein 1, putative
5	501013	3.2263	2.9017	2.4423	1.8358	-1.9454	1.2863	MY vs TH	5	-	-	G115E	PVP01_0511600	thrombospondin-related protein 1, putative
5	501563	3.1277	2.754	2.5168	1.9265	-1.5379	0.9063	MY vs TH	5	-	-	D298	PVP01_0511600	thrombospondin-related protein 1, putative
5	512419	3.0726	2.6732	2.7227	2.1887	-0.9253	0.45	MY vs TH	5	-	-	-	PVP01_0511900	conserved protein
5	512494	3.3419	3.0799	3.8123	3.8611	0.9914	0.4928	MY vs TH; MY vs ID	5	5	-	-	PVP01_0511900	conserved protein
5	512539	3.0569	2.6504	2.8695	2.386	-0.5442	0.2319	MY vs TH	5	-	-	-	PVP01_0511900	conserved protein
5	512545	2.7128	2.1758	3.2133	2.882	1.074	0.5485	MY vs ID	-	5	-	-	PVP01_0511900	conserved protein
5	527992	2.9473	2.4941	3.1413	2.7742	0.3515	0.1395	MY vs ID	-	5	-	-	-	-
5	528106	3.3541	3.0989	3.7715	3.7898	0.8672	0.4136	MY vs TH; MY vs ID	5	5	-	-	-	-
5	528120	2.9215	2.458	3.7007	3.6675	1.723	1.0711	MY vs ID	-	5	-	-	-	-
5	528132	2.7946	2.2844	3.5011	3.3341	1.5551	0.9211	MY vs ID	-	5	-	-	-	-
5	528159	3.5198	3.3646	3.6817	3.6351	0.2653	0.1019	MY vs TH; MY vs ID	5	5	-	-	-	-
5	528205	3.3582	3.1054	3.6817	3.6351	0.6469	0.2859	MY vs TH; MY vs ID	5	5	-	-	-	-
5	528223	3.1377	2.7688	3.6449	3.5727	1.0817	0.5538	MY vs TH; MY vs ID	5	5	-	-	-	-
5	528225	3.4692	3.2823	3.4762	3.2936	-0.0968	0.0349	MY vs TH; MY vs ID	5	5	-	-	-	-
5	528233	2.9693	2.525	3.2308	2.9086	0.5093	0.2143	MY vs ID	-	5	-	-	-	-
5	529230	2.7017	2.1613	3.1981	2.859	1.0646	0.542	MY vs ID	-	5	-	-	PVP01_0512600	60S ribosomal protein L22, putative
5	541251	3.1918	2.8497	2.7875	2.2748	-1.0552	0.5356	MY vs TH	5	-	-	-	-	-
5	541761	3.1918	2.8497	2.7788	2.2631	-1.0756	0.5496	MY vs TH	5	-	-	-	-	-
5	542003	3.1822	2.8352	2.673	2.1239	-1.3006	0.7136	MY vs TH	5	-	-	-	-	-
5	551997	3.1204	2.7433	1.9837	1.3253	-2.7696	2.2509	MY vs TH	5	-	-	-	-	-
5	552014	3.4021	3.1747	2.2432	1.604	-2.8271	2.3282	MY vs TH	5	-	-	-	-	-
5	552015	3.2854	2.9922	2.0793	1.4249	-2.9356	2.4777	MY vs TH	5	-	-	-	-	-
5	552031	3.6058	3.507	2.0793	1.4249	-3.6924	3.6533	MY vs TH	5	-	-	-	-	-
5	552067	3.5548	3.4223	2.0793	1.4249	-3.572	3.4506	MY vs TH	5	-	-	-	-	-
5	552109	3.6512	3.5833	1.9285	1.2693	-4.1527	4.4833	MY vs TH; TH vs ID	5	-	-	-	-	-
5	552133	3.6009	3.4987	2.042	1.3856	-3.768	3.7836	MY vs TH	5	-	-	-	-	-
5	552193	3.5229	3.3698	2.042	1.3856	-3.5839	3.4704	MY vs TH	5	-	-	-	-	-
5	552195	3.2801	2.984	2.042	1.3856	-3.0103	2.5834	MY vs TH	5	-	-	-	-	-
5	553929	3.2309	2.9087	3.4988	3.3303	0.5191	0.2192	MY vs TH; MY vs ID	5	5	-	-	PVP01_0513300	conserved protein
5	558119	3.1012	2.715	3.0158	2.5912	-0.3063	0.1195	MY vs TH	5	-	-	-	-	-
5	558131	3.057	2.6507	3.0109	2.5842	-0.2134	0.0804	MY vs TH	5	-	-	-	-	-
5	564696	3.1208	2.7438	3.1349	2.7647	-0.0733	0.0262	MY vs TH; MY vs ID	5	5	-	-	-	-
5	565248	3.6623	3.6022	3.2577	2.9496	-1.0648	0.5421	MY vs TH; MY vs ID	5	5	-	P4R	PVP01_0513500	conserved protein
5	568078	3.0821	2.6872	2.7381	2.2091	-0.9117	0.4414	MY vs TH	5	-	-	-	-	-
5	568128	3.0897	2.6982	2.3053	1.6747	-1.9437	1.2845	MY vs TH	5	-	-	-	-	-
5	568216	3.1272	2.7533	2.7062	2.1672	-1.0929	0.5616	MY vs TH	5	-	-	S1052	PVP01_0513600	2-oxoglutarate dehydroge -se E1 component, mitochondrial precursor, putative
5	571401	3.225	2.8997	3.2181	2.8892	-0.1247	0.0454	MY vs TH; MY vs ID	5	5	-	A38V	PVP01_0513600	2-oxoglutarate dehydroge -se E1 component, mitochondrial precursor, putative
5	572204	3.2728	2.9727	2.9072	2.4381	-0.966	0.4762	MY vs TH	5	-	-	-	-	-
5	572242	3.9515	4.1098	3.0302	2.6119	-2.2811	1.6469	MY vs TH	5	-	-	-	-	-
5	572272	3.5428	3.4025	2.9125	2.4454	-1.5914	0.9527	MY vs TH	5	-	-	-	-	-
5	572273	3.688	3.6459	2.9125	2.4454	-1.9345	1.2753	MY vs TH	5	-	-	-	-	-
5	572277	3.3021	3.0178	3.4876	3.3122	0.3248	0.1277	MY vs TH; MY vs ID	5	5	-	-	-	-
5	572454	3.1274	2.7536	2.9318	2.4724	-0.5648	0.2424	MY vs TH	5	-	-	-	-	-
5	573657	2.8732	2.3911	3.2904	2.9998	0.8759	0.419	MY vs ID	-	5	-	S335I	PVP01_0513700	conserved protein
5	655486	2.2125	1.5697	3.1264	2.7521	2.0523	1.3964	MY vs ID	-	15	-	-	-	-
5	655497	3.6991	3.6648	4.4754	5.1176	1.7012	1.0511	MY vs TH; MY vs ID	-	15	-	-	-	-
5	655539	3.5119	3.3517	3.4528	3.2559	-0.2523	0.0965	MY vs TH; MY vs ID	-	15	-	-	-	-
5	655547	2.5094	1.9174	3.5091	3.3471	2.2475	1.609	MY vs ID	-	15	-	-	-	-
5	655554	2.7108	2.1732	3.634	3.5543	2.0644	1.4092	MY vs ID	-	15	-	-	-	-
5	693354	-0.4441	0.1824	1.3353	0.7405	4.1312	4.4427	TH vs ID	-	-	-	E682V	PVP01_0516600	D - helicase, putative
5	721362	1.6872	1.0383	-0.5206	0.2199	-5.2515	6.8215	TH vs ID	-	-	26	-	-	-
5	721364	1.7651	1.1104	-0.5206	0.2199	-5.4355	7.2625	TH vs ID	-	-	26	-	-	-
5	721398	1.4159	0.8046	-0.8328	0.3926	-5.3423	7.0373	TH vs ID	-	-	26	-	-	-
5	774100	2.3149	1.6858	0.1479	0.0543	-5.1684	6.6268	TH vs ID	-	-	-	K69R	PVP01_0518600	trafficking protein particle complex subunit 2-like protein, putative
5	783965	1.3515	0.7531	-0.3333	0.1314	-4.0197	4.2345	TH vs ID	-	-	-	-	-	-
5	922866	3.1774	2.828	1.8399	1.1819	-3.2414	2.9246	MY vs TH	-	-	-	-	-	-
5	946519	-1.7142	1.063	0.1702	0.0631	4.4019	4.9693	TH vs ID	-	-	-	Q142K	PVP01_0523400	Plasmodium exported protein (PHIST), unknown function
5	946531	-1.7681	1.1132	-0.0191	0.0067	4.0854	4.3565	TH vs ID	-	-	-	N138D	PVP01_0523400	Plasmodium exported protein (PHIST), unknown function
5	1049235	-2.9112	2.4436	-0.7411	0.3385	5.0941	6.4554	TH vs ID	-	-	27	A898	PVP01_0525800	histone acetyltransferase, putative
5	1049388	-2.4714	1.871	-0.4114	0.167	4.8278	5.8599	TH vs ID	-	-	27	R949	PVP01_0525800	histone acetyltransferase, putative
5	1049442	-2.1307	1.48	0.118	0.0428	5.2634	6.8494	TH vs ID	-	-	27	P967	PVP01_0525800	histone acetyltransferase, putative
5	1071362	-1.7731	1.118	-0.0262	0.0092	4.0808	4.3479	TH vs ID	-	-	27	S275F	PVP01_0526400	conserved protein
5	1071391	-1.5677	0.932	0.5491	0.2344	4.9434	6.1149	TH vs ID	-	-	27	I285F	PVP01_0526400	conserved protein
5	1093196	-0.1539	0.0567	2.1348	1.4844	5.319	6.9815	TH vs ID	-	-	27	L2495V	PVP01_0526800	conserved protein
5	1093207	-1.1855	0.6274	2.3195	1.691	8.1884	15.6536	TH vs ID	-	-	27	L2498	PVP01_0526800	conserved protein
5	1093267	-0.1524	0.0561	1.9228	1.2636	4.8189	5.8405	TH vs ID	-	-	27	Q2518	PVP01_0526800	conserved protein
5	1093275	-1.0739	0.5484	2.2248	1.5835	7.7031	13.8754	TH vs ID	-	-	27	K2521T	PVP01_0526800	conserved protein
5	1093327	-0.117	0.0424	2.1144	1.4625	5.184	6.6632	TH vs ID	-	-	27	G2538	PVP01_0526800	conserved protein
5	1109897	0.8623	0.4106	2.8672	2.3829	4.6345	5.4464	TH vs ID	-	-	27	-	-	-
5	1127395	0.6293	0.2764	2.5895	2.0172	4.5344	5.2383	TH vs ID	-	-	27	N2243S	PVP01_0527400	conserved protein
5	1287325	-0.5082	0.2138	1.3048	0.7168	4.2113	4.5953	TH vs ID	-	-	-	-	-	-
5	1287511	-0.5096	0.2144	1.3048	0.7168	4.2144	4.6013	TH vs ID	-	-	-	G60V	PVP01_0530600	transmembrane emp24 domain-containing protein, putative
5	1323476	2.6455	2.0885	0.9635	0.4746	-4.0383	4.2689	TH vs ID	-	-	-	K2168	PVP01_0531000	pre-mRNA-splicing helicase BRR2, putative
5	1369495	3.0574	2.6511	3.1666	2.8118	0.1507	0.0554	MY vs TH; MY vs ID	-	-	-	K146R	PVP01_0532400	cysteine-rich protective antigen, putative
6	109515	3.3253	3.054	1.3781	0.7742	-4.6728	5.527	MY vs TH; TH vs ID	-	-	-	-	-	-
6	226197	-0.508	0.2137	1.5764	0.9395	4.8472	5.9023	TH vs ID	-	-	-	N488K	PVP01_0605600	rRNA (cytosine-C(5))-methyltransferase, putative
6	240145	-1.4425	0.8263	0.3023	0.1178	4.0694	4.3268	TH vs ID	-	-	-	*1228	PVP01_0605900	histone acetyltransferase, putative
6	286279	2.72	2.1852	3.1793	2.8308	0.9773	0.4836	MY vs ID	-	-	-	G1822C	PVP01_0606900	conserved protein
6	427733	0.2991	0.1164	2.4597	1.8568	5.0101	6.2644	TH vs ID	-	-	-	N70	PVP01_0609500	conserved protein
6	454716	3.1825	2.8356	2.2426	1.6034	-2.3097	1.6798	MY vs TH	-	-	-	-	-	-
6	454717	3.5881	3.4774	2.6967	2.1547	-2.204	1.5603	MY vs TH	-	-	-	-	-	-
6	531257	2.7694	2.2505	0.5536	0.2367	-5.2912	6.9155	TH vs ID	-	-	28	G1037R	PVP01_0612100	conserved protein
6	531270	3.2362	2.9168	0.5048	0.2121	-6.5083	10.119	MY vs TH; TH vs ID	-	-	28	L1032F	PVP01_0612100	conserved protein
6	531289	1.9361	1.2769	-0.6062	0.2641	-6.0402	8.8127	TH vs ID	-	-	28	S1026T	PVP01_0612100	conserved protein
6	531294	1.8907	1.2316	-0.6062	0.2641	-5.9329	8.5263	TH vs ID	-	-	28	K1024N	PVP01_0612100	conserved protein
6	612314	0.8615	0.4101	-0.7987	0.3722	-3.9527	4.1121	TH vs ID	-	-	-	L354	PVP01_0614400	conserved protein
6	612451	0.9431	0.4614	-0.7987	0.3722	-4.1457	4.47	TH vs ID	-	-	-	L309	PVP01_0614400	conserved protein
6	668237	1.8096	1.1527	0.1242	0.0452	-4.0301	4.2537	TH vs ID	-	-	-	V106E	PVP01_0616000	28 kDa ookinete surface protein, putative
6	839265	-0.1003	0.0362	-1.9578	1.2988	-4.3964	4.9584	TH vs ID	-	-	-	T222	PVP01_0620700	hypothetical protein
6	888718	-0.5277	0.2235	1.4922	0.8676	4.6966	5.5775	TH vs ID	-	-	-	K1030I	PVP01_0621800	conserved protein
6	971961	0.0722	0.0257	-2.375	1.7557	-5.7815	8.1305	TH vs ID	-	-	29	S28L	PVP01_0623600	PIR protein
6	972005	-	-	-	-	-4.2579	4.6854	TH vs ID	-	-	29	A43T	PVP01_0623600	PIR protein
6	972014	-	-	-	-	-4.1986	4.571	TH vs ID	-	-	29	P46S	PVP01_0623600	PIR protein
6	999567	0.3549	0.1411	-1.5467	0.9138	-4.5086	5.1854	TH vs ID	-	-	29	D185G	PVP01_0624100	PIR protein
7	311648	3.2353	2.9153	2.4705	1.8699	-1.9005	1.2414	MY vs TH	-	-	-	-	-	-
7	551427	3.6794	3.6312	2.0468	1.3907	-3.9423	4.0931	MY vs TH	-	-	-	Q107E	PVP01_0711200	tRNA (adenine(58)-N(1))-methyltransferase non- catalytic subunit TRM6, putative
7	551431	2.7053	2.1659	0.5582	0.239	-5.129	6.5357	TH vs ID	-	-	-	P105	PVP01_0711200	tRNA (adenine(58)-N(1))-methyltransferase non- catalytic subunit TRM6, putative
7	551445	1.841	1.183	0.1364	0.0499	-4.0757	4.3384	TH vs ID	-	-	-	T101P	PVP01_0711200	tRNA (adenine(58)-N(1))-methyltransferase non- catalytic subunit TRM6, putative
7	612884	2.6574	2.1037	3.1759	2.8258	1.1174	0.5787	MY vs ID	-	-	-	-	-	-
7	615143	3.5643	3.4378	3.4812	3.3017	-0.3097	0.121	MY vs TH; MY vs ID	-	-	-	-	-	-
7	627670	3.2352	2.9151	1.9572	1.2983	-3.1028	2.7174	MY vs TH	-	-	-	Q132E	PVP01_0713400	type II NADH:ubiquinone oxidoreductase, putative
7	697496	4.2426	4.6557	2.45	1.8451	-4.328	4.8226	MY vs TH; TH vs ID	-	-	-	Y1264	PVP01_0715400	merozoite organizing protein, putative
7	697499	3.8028	3.8444	2.4347	1.8267	-3.3249	3.0533	MY vs TH	-	-	-	T1263	PVP01_0715400	merozoite organizing protein, putative
7	727037	3.0726	2.6733	2.2669	1.6309	-1.9932	1.335	MY vs TH	-	-	-	-	-	-
7	788760	1.5736	0.9371	-0.1393	0.051	-4.09	4.3652	TH vs ID	-	-	30	-	PVP01_0717700	thioredoxin-like protein 1, putative
7	793244	1.8393	1.1813	0.0246	0.0086	-4.3335	4.8334	TH vs ID	-	-	30	-	-	-
7	793284	1.8287	1.1711	0.0246	0.0086	-4.3086	4.7844	TH vs ID	-	-	30	-	-	-
7	804952	1.1489	0.601	-0.6815	0.3049	-4.3571	4.8801	TH vs ID	-	-	30	-	-	-
7	815253	1.6266	0.9837	-0.1361	0.0498	-4.2076	4.5882	TH vs ID	-	-	30	-	-	-
7	815282	1.9625	1.3036	-0.0139	0.0048	-4.7148	5.6162	TH vs ID	-	-	30	-	-	-
7	825383	1.8414	1.1833	-0.7794	0.3608	-6.2223	9.3098	TH vs ID	-	-	30	-	-	-
7	829024	2.443	1.8367	0.6444	0.2846	-4.3075	4.7822	TH vs ID	-	-	30	K460	PVP01_0718800	conserved protein
7	832313	2.8328	2.3359	0.9393	0.4589	-4.5373	5.2443	TH vs ID	-	-	30	P1557A	PVP01_0718800	conserved protein
7	832354	2.9378	2.4808	0.9032	0.436	-4.8699	5.952	TH vs ID	-	-	30	F1570	PVP01_0718800	conserved protein
7	832371	2.5034	1.9101	0.834	0.3933	-4.0059	4.2092	TH vs ID	-	-	30	I1576R	PVP01_0718800	conserved protein
7	836055	1.6848	1.0361	-0.0653	0.0232	-4.1792	4.5339	TH vs ID	-	-	30	-	-	-
7	836092	3.264	2.9592	1.5451	0.9125	-4.1367	4.453	MY vs TH; TH vs ID	-	-	30	-	-	-
7	836265	3.8834	3.9872	1.575	0.9384	-5.5296	7.4936	MY vs TH; TH vs ID	-	-	30	-	-	-
7	836268	2.696	2.1538	0.7496	0.3434	-4.6588	5.4974	TH vs ID	-	-	30	-	-	-
7	879253	3.4119	3.1904	1.9997	1.3417	-3.4209	3.2047	MY vs TH	-	-	-	-	PVP01_0720200	conserved protein
7	910682	3.1854	2.84	2.4076	1.7943	-1.9301	1.2709	MY vs TH	-	-	-	-	-	-
7	926738	3.6206	3.5318	3.5856	3.4732	-0.1982	0.0742	MY vs TH; MY vs ID	-	-	-	P1866A	PVP01_0721300	conserved protein
7	1010152	-0.038	0.0134	1.7914	1.1353	4.2406	4.6518	TH vs ID	-	-	-	-	PVP01_0723400	alpha-tubulin N-acetyltransferase, putative
7	1010296	-0.07	0.0249	1.7335	1.0809	4.1806	4.5366	TH vs ID	-	-	-	-	PVP01_0723400	alpha-tubulin N-acetyltransferase, putative
7	1106592	2.3195	1.691	3.693	3.6544	3.1272	2.7533	MY vs ID	-	6	-	-	-	-
7	1106633	3.0905	2.6994	2.7799	2.2646	-0.8336	0.3931	MY vs TH	6	-	-	-	-	-
7	1106721	3.5279	3.3779	3.6879	3.6457	0.2607	0.1	MY vs TH; MY vs ID	6	6	-	-	PVP01_0725700	zinc finger protein, putative
7	1106765	3.4631	3.2725	3.5279	3.3779	0.0387	0.0136	MY vs TH; MY vs ID	6	6	-	-	PVP01_0725700	zinc finger protein, putative
7	1215654	3.2555	2.9462	3.4549	3.2592	0.3581	0.1425	MY vs TH; MY vs ID	7	7	-	T75A	PVP01_0728900	merozoite surface protein 1
7	1216380	3.3819	3.1428	3.5349	3.3894	0.2469	0.0942	MY vs TH; MY vs ID	7	7	-	Q317K	PVP01_0728900	merozoite surface protein 1
7	1216383	3.3819	3.1428	3.5357	3.3908	0.249	0.0951	MY vs TH; MY vs ID	7	7	-	V318I	PVP01_0728900	merozoite surface protein 1
7	1216404	3.3819	3.1428	3.5584	3.4281	0.3019	0.1176	MY vs TH; MY vs ID	7	7	-	L325F	PVP01_0728900	merozoite surface protein 1
7	1216413	3.9694	4.1423	4.6822	5.547	1.5474	0.9145	MY vs TH; MY vs ID	7	7	-	D328N	PVP01_0728900	merozoite surface protein 1
7	1216420	4.2704	4.7097	4.6822	5.547	0.8363	0.3947	MY vs TH; MY vs ID	7	7	-	P330L	PVP01_0728900	merozoite surface protein 1
7	1216440	2.7937	2.2831	3.1329	2.7618	0.6947	0.3123	MY vs ID	-	7	-	N337D	PVP01_0728900	merozoite surface protein 1
7	1216452	3.353	3.0972	2.8764	2.3955	-1.2276	0.6584	MY vs TH	7	-	-	E341K	PVP01_0728900	merozoite surface protein 1
7	1216481	3.3744	3.131	2.9033	2.4327	-1.2152	0.6492	MY vs TH	7	-	-	E350	PVP01_0728900	merozoite surface protein 1
7	1219898	3.612	3.5174	4.1392	4.4577	1.1192	0.5799	MY vs TH; MY vs ID	7	7	-	Q1489H	PVP01_0728900	merozoite surface protein 1
7	1305098	1.4249	0.8119	-0.3279	0.129	-4.1806	4.5364	TH vs ID	-	-	-	-	-	-
7	1455377	0.5267	0.223	-1.4004	0.7922	-4.5719	5.3158	TH vs ID	-	-	-	-	-	-
8	838630	0.0591	0.021	-1.6937	1.0442	-4.1543	4.4863	TH vs ID	-	-	-	S971W	PVP01_0819100	conserved protein
8	1217310	1.9053	1.2461	-0.1994	0.0747	-5.0145	6.2743	TH vs ID	-	-	-	L178	PVP01_0828100	E3 ubiquitin-protein ligase, putative
8	1403793	2.117	1.4652	0.1174	0.0426	-4.7723	5.7396	TH vs ID	-	-	-	Y1626	PVP01_0832500	conserved protein
8	1417526	0.1204	0.0438	2.0559	1.4002	4.4861	5.1394	TH vs ID	-	-	-	K174	PVP01_0833000	60S ribosomal protein L7, putative
9	339059	3.3435	3.0823	3.2157	2.8856	-0.4101	0.1664	MY vs TH; MY vs ID	8	8	-	H1229Y	PVP01_0905700	calcium/calmodulin-dependent protein kinase, putative
9	339083	3.261	2.9546	3.0815	2.6862	-0.5298	0.2245	MY vs TH	8	-	-	A1237P	PVP01_0905700	calcium/calmodulin-dependent protein kinase, putative
9	339098	2.9511	2.4995	3.228	2.9043	0.5456	0.2326	MY vs ID	-	8	-	A1242P	PVP01_0905700	calcium/calmodulin-dependent protein kinase, putative
9	339103	2.8599	2.3728	3.1233	2.7476	0.5158	0.2175	MY vs ID	-	8	-	S1243R	PVP01_0905700	calcium/calmodulin-dependent protein kinase, putative
9	339220	3.0762	2.6785	2.3981	1.7831	-1.6943	1.0447	MY vs TH	8	-	-	N1282K	PVP01_0905700	calcium/calmodulin-dependent protein kinase, putative
9	339227	3.1137	2.7334	2.2856	1.6521	-2.0466	1.3904	MY vs TH	8	-	-	E1285K	PVP01_0905700	calcium/calmodulin-dependent protein kinase, putative
9	339278	3.1229	2.747	2.2856	1.6521	-2.0684	1.4133	MY vs TH	8	-	-	-	-	-
9	339310	3.3666	3.1185	2.6769	2.129	-1.7269	1.0748	MY vs TH	8	-	-	-	-	-
9	474680	3.1092	2.7268	2.8938	2.4195	-0.6109	0.2666	MY vs TH	-	-	-	L1022M	PVP01_0908700	mechanosensitive ion channel protein, putative
9	475525	2.3311	1.7045	3.3549	3.1003	2.3076	1.6773	MY vs ID	-	-	-	T740R	PVP01_0908700	mechanosensitive ion channel protein, putative
9	604085	1.9811	1.3226	3.1614	2.8041	2.681	2.1342	MY vs ID	-	-	-	T27	PVP01_0913000	ubiquinone biosynthesis protein COQ4, putative
9	629874	2.7789	2.2633	3.302	3.0178	1.1258	0.5846	MY vs ID	-	-	-	S626F	PVP01_0913800	conserved protein
9	756416	0.6736	0.3005	-1.034	0.5212	-4.0601	4.3094	TH vs ID	-	-	-	-	-	-
9	1390262	-1.4969	0.8715	0.4682	0.194	4.5864	5.3459	TH vs ID	-	-	-	N2170K	PVP01_0932400	conserved protein
9	1459689	3.3285	3.0589	2.4707	1.8701	-2.1203	1.4688	MY vs TH	-	-	-	D132N	PVP01_0934200	apical membrane antigen 1
9	1459717	2.6611	2.1086	3.1533	2.792	1.0556	0.5359	MY vs ID	-	-	-	A141E	PVP01_0934200	apical membrane antigen 1
9	1459729	3.2127	2.8811	2.8639	2.3783	-0.9255	0.4501	MY vs TH	-	-	-	E145A	PVP01_0934200	apical membrane antigen 1
9	2150950	-	-	-	-	-4.317	4.8008	TH vs ID	-	-	-	Y54D	PVP01_0948800	tryptophan-rich protein
9	2150952	-	-	-	-	-4.317	4.8008	TH vs ID	-	-	-	Y53C	PVP01_0948800	tryptophan-rich protein
10	146687	-	-	-	-	-4.4002	4.966	TH vs ID	-	-	-	E1216G	PVP01_1002700	conserved protein
10	250939	-	-	-	-	-4.4517	5.0696	TH vs ID	-	-	31	-	-	-
10	252125	-	-	-	-	-5.4556	7.3116	TH vs ID	-	-	31	-	-	-
10	252629	-	-	-	-	-5.097	6.462	TH vs ID	-	-	31	-	-	-
10	253099	-	-	-	-	-5.0455	6.3444	TH vs ID	-	-	31	-	-	-
10	253783	-	-	-	-	-5.0347	6.32	TH vs ID	-	-	31	-	-	-
10	254365	-	-	-	-	-3.9809	4.1634	TH vs ID	-	-	31	H104	PVP01_1005500	conserved protein
10	254393	-	-	-	-	-4.9267	6.0777	TH vs ID	-	-	31	I114V	PVP01_1005500	conserved protein
10	254401	-	-	-	-	-4.8765	5.9667	TH vs ID	-	-	31	D116	PVP01_1005500	conserved protein
10	254409	-	-	-	-	-5.0975	6.4633	TH vs ID	-	-	31	F119C	PVP01_1005500	conserved protein
10	254411	-	-	-	-	-5.0975	6.4633	TH vs ID	-	-	31	S120P	PVP01_1005500	conserved protein
10	254412	-	-	-	-	-5.6564	7.8108	TH vs ID	-	-	31	S120F	PVP01_1005500	conserved protein
10	254900	1.0128	0.507	-0.9752	0.4822	-4.7238	5.6356	TH vs ID	-	-	31	D283N	PVP01_1005500	conserved protein
10	255254	-	-	-	-	-4.2837	4.7356	TH vs ID	-	-	31	G401S	PVP01_1005500	conserved protein
10	255302	-	-	-	-	-5.3607	7.0815	TH vs ID	-	-	31	H417N	PVP01_1005500	conserved protein
10	255401	1.1047	0.5698	-1.0224	0.5134	-5.0514	6.358	TH vs ID	-	-	31	G450S	PVP01_1005500	conserved protein
10	255640	-	-	-	-	-5.2626	6.8476	TH vs ID	-	-	31	D529	PVP01_1005500	conserved protein
10	264284	-	-	-	-	-4.5403	5.2505	TH vs ID	-	-	31	-	PVP01_1005700	AP-1 complex subunit beta, putative
10	264627	-	-	-	-	-4.5706	5.313	TH vs ID	-	-	31	-	PVP01_1005700	AP-1 complex subunit beta, putative
10	270409	0.4427	0.1818	-1.364	0.763	-4.2879	4.7439	TH vs ID	-	-	31	-	-	-
10	270451	0.5639	0.242	-1.364	0.763	-4.5742	5.3206	TH vs ID	-	-	31	-	-	-
10	270510	0.5968	0.2591	-1.401	0.7926	-4.7386	5.6672	TH vs ID	-	-	31	-	-	-
10	270532	-	-	-	-	-6.5079	10.1181	TH vs ID	-	-	31	-	-	-
10	270564	0.8948	0.4307	-1.6838	1.0352	-6.1051	8.9882	TH vs ID	-	-	31	-	-	-
10	270675	1.203	0.6402	-1.2989	0.7122	-5.9314	8.5223	TH vs ID	-	-	31	-	-	-
10	270977	0.898	0.4328	-1.7564	1.1022	-6.2828	9.4783	TH vs ID	-	-	31	-	-	-
10	271016	-	-	-	-	-6.0969	8.9659	TH vs ID	-	-	31	-	-	-
10	271410	0.6689	0.298	-1.436	0.821	-4.991	6.2214	TH vs ID	-	-	31	-	-	-
10	271814	0.736	0.3356	-1.588	0.9497	-5.5058	7.4348	TH vs ID	-	-	31	-	-	-
10	272204	0.6688	0.2979	-1.5151	0.8869	-5.176	6.6446	TH vs ID	-	-	31	-	-	-
10	272536	0.265	0.1018	-1.623	0.9805	-4.4752	5.1173	TH vs ID	-	-	31	-	-	-
10	272619	0.3819	0.1533	-1.5376	0.906	-4.551	5.2726	TH vs ID	-	-	31	-	-	-
10	272825	0.3127	0.1223	-1.5376	0.906	-4.3875	4.9405	TH vs ID	-	-	31	-	-	-
10	273160	0.3127	0.1223	-1.5376	0.906	-4.3875	4.9405	TH vs ID	-	-	31	-	-	-
10	273170	0.312	0.122	-1.5376	0.906	-4.386	4.9375	TH vs ID	-	-	31	-	-	-
10	273250	0.4643	0.1922	-1.2753	0.6942	-4.1312	4.4426	TH vs ID	-	-	31	-	-	-
10	273271	0.1733	0.0643	-1.5273	0.8972	-4.034	4.261	TH vs ID	-	-	31	-	-	-
10	274700	-	-	-	-	-4.6266	5.4297	TH vs ID	-	-	31	-	-	-
10	274737	0.5715	0.2459	-1.1767	0.621	-4.1534	4.4847	TH vs ID	-	-	31	-	-	-
10	274800	0.5834	0.2521	-1.1767	0.621	-4.1813	4.5379	TH vs ID	-	-	31	-	-	-
10	275154	0.575	0.2477	-1.1767	0.621	-4.1617	4.5004	TH vs ID	-	-	31	I21L	PVP01_1006200	conserved protein
10	276490	1.1386	0.5937	-0.6736	0.3005	-4.3141	4.7952	TH vs ID	-	-	31	H129R	PVP01_1006200	conserved protein
10	276572	0.6848	0.3067	-1.1114	0.5745	-4.268	4.705	TH vs ID	-	-	31	-	PVP01_1006200	conserved protein
10	276641	-	-	-	-	-4.7664	5.7269	TH vs ID	-	-	31	-	PVP01_1006200	conserved protein
10	276731	-	-	-	-	-5.2237	6.7561	TH vs ID	-	-	31	N150D	PVP01_1006200	conserved protein
10	276814	1.6034	0.9632	-0.9144	0.4431	-5.9764	8.6418	TH vs ID	-	-	31	A177	PVP01_1006200	conserved protein
10	276815	1.6238	0.9812	-1.0049	0.5017	-6.2366	9.3494	TH vs ID	-	-	31	K178E	PVP01_1006200	conserved protein
10	277899	1.355	0.7559	-0.8822	0.4229	-5.3143	6.9703	TH vs ID	-	-	31	-	PVP01_1006200	conserved protein
10	277936	1.6673	1.0202	-0.9166	0.4445	-6.1327	9.0635	TH vs ID	-	-	31	-	PVP01_1006200	conserved protein
10	278029	1.6642	1.0174	-0.9166	0.4445	-6.1253	9.0432	TH vs ID	-	-	31	-	PVP01_1006200	conserved protein
10	278337	1.6539	1.0081	-0.6121	0.2672	-5.3875	7.1461	TH vs ID	-	-	31	-	PVP01_1006200	conserved protein
10	278397	1.8027	1.146	-0.731	0.3327	-6.0174	8.7514	TH vs ID	-	-	31	-	PVP01_1006200	conserved protein
10	278910	1.6001	0.9603	-0.9133	0.4424	-5.9662	8.6147	TH vs ID	-	-	31	-	-	-
10	279240	1.6219	0.9796	-0.9133	0.4424	-6.0177	8.7522	TH vs ID	-	-	31	-	-	-
10	279256	1.7119	1.0609	-0.9133	0.4424	-6.2302	9.3317	TH vs ID	-	-	31	-	-	-
10	279275	1.9841	1.3256	-0.9133	0.4424	-6.8732	11.2022	TH vs ID	-	-	31	-	-	-
10	279638	1.4934	0.8686	-1.0176	0.5102	-5.9582	8.5935	TH vs ID	-	-	31	-	-	-
10	279712	1.3379	0.7425	-0.7722	0.3566	-5.0161	6.2779	TH vs ID	-	-	31	G462D	PVP01_1006300	Hsc70-interacting protein, putative
10	279846	1.2362	0.6648	-0.9229	0.4485	-5.129	6.5356	TH vs ID	-	-	31	N417	PVP01_1006300	Hsc70-interacting protein, putative
10	281436	1.4042	0.7952	-0.7394	0.3375	-5.0957	6.4591	TH vs ID	-	-	31	-	PVP01_1006300	Hsc70-interacting protein, putative
10	281530	1.5227	0.8934	-0.8412	0.3977	-5.6142	7.7044	TH vs ID	-	-	31	K5R	PVP01_1006300	Hsc70-interacting protein, putative
10	281625	1.4461	0.8293	-0.8405	0.3973	-5.4317	7.2531	TH vs ID	-	-	31	-	-	-
10	282079	1.4642	0.8443	-0.7146	0.3235	-5.1796	6.6529	TH vs ID	-	-	31	-	-	-
10	282734	1.0548	0.5354	-0.8361	0.3946	-4.4972	5.1621	TH vs ID	-	-	31	-	-	-
10	284185	1.3129	0.723	-1.0504	0.5323	-5.6087	7.6908	TH vs ID	-	-	31	N117T	PVP01_1006400	conserved protein
10	284186	1.482	0.859	-0.7769	0.3593	-5.3673	7.0974	TH vs ID	-	-	31	N117D	PVP01_1006400	conserved protein
10	284213	1.482	0.859	-0.724	0.3288	-5.2435	6.8025	TH vs ID	-	-	31	T108A	PVP01_1006400	conserved protein
10	284222	1.4174	0.8059	-1.1311	0.5883	-6.0447	8.8249	TH vs ID	-	-	31	Y105N	PVP01_1006400	conserved protein
10	284400	1.3231	0.731	-1.0722	0.5472	-5.684	7.8809	TH vs ID	-	-	31	E45	PVP01_1006400	conserved protein
10	284981	1.5603	0.9256	-0.9193	0.4462	-5.8862	8.4033	TH vs ID	-	-	31	-	-	-
10	285018	1.4826	0.8595	-0.9195	0.4463	-5.7028	7.9288	TH vs ID	-	-	31	-	-	-
10	285349	1.2598	0.6825	-0.9463	0.4635	-5.2397	6.7935	TH vs ID	-	-	31	-	-	-
10	285697	1.1716	0.6174	-1.0724	0.5474	-5.3267	6.9999	TH vs ID	-	-	31	-	-	-
10	285779	1.1423	0.5963	-0.7923	0.3684	-4.6012	5.3766	TH vs ID	-	-	31	-	-	-
10	286015	0.7968	0.3711	-1.0436	0.5278	-4.374	4.9136	TH vs ID	-	-	31	-	-	-
10	287302	0.7641	0.3518	-1.0436	0.5278	-4.2967	4.761	TH vs ID	-	-	31	-	-	-
10	287503	0.7778	0.3599	-1.0436	0.5278	-4.3291	4.8247	TH vs ID	-	-	31	-	-	-
10	287673	0.7473	0.3421	-1.0436	0.5278	-4.2569	4.6834	TH vs ID	-	-	31	-	-	-
10	287769	0.7059	0.3185	-1.0436	0.5278	-4.159	4.4954	TH vs ID	-	-	31	L20F	PVP01_1006500	methionine aminopeptidase 1a, putative
10	288150	0.6979	0.314	-1.0436	0.5278	-4.1401	4.4596	TH vs ID	-	-	31	-	PVP01_1006500	methionine aminopeptidase 1a, putative
10	288469	0.7138	0.323	-1.0436	0.5278	-4.1778	4.5311	TH vs ID	-	-	31	-	PVP01_1006500	methionine aminopeptidase 1a, putative
10	290420	0.838	0.3957	-0.905	0.4372	-4.1464	4.4713	TH vs ID	-	-	31	-	-	-
10	290660	0.876	0.419	-1.0527	0.5339	-4.5822	5.3371	TH vs ID	-	-	31	-	-	-
10	290844	0.8677	0.4139	-1.0527	0.5339	-4.5625	5.2963	TH vs ID	-	-	31	-	-	-
10	291013	1.1908	0.6313	-1.0773	0.5508	-5.3836	7.1366	TH vs ID	-	-	31	-	-	-
10	291238	1.2772	0.6957	-1.0502	0.5322	-5.524	7.4797	TH vs ID	-	-	31	-	-	-
10	291307	1.1522	0.6034	-1.0502	0.5322	-5.2287	6.7678	TH vs ID	-	-	31	-	-	-
10	291703	1.0811	0.5533	-0.7917	0.368	-4.4551	5.0765	TH vs ID	-	-	31	-	PVP01_1006600	ubiquitin carboxyl-terminal hydrolase 14, putative
10	292169	0.6998	0.3151	-1.0471	0.5301	-4.1527	4.4834	TH vs ID	-	-	31	V86	PVP01_1006600	ubiquitin carboxyl-terminal hydrolase 14, putative
10	293218	0.6845	0.3066	-1.0471	0.5301	-4.1166	4.4151	TH vs ID	-	-	31	S436N	PVP01_1006600	ubiquitin carboxyl-terminal hydrolase 14, putative
10	295011	0.7672	0.3536	-1.0471	0.5301	-4.312	4.791	TH vs ID	-	-	31	-	-	-
10	295867	0.7506	0.344	-1.0471	0.5301	-4.2728	4.7143	TH vs ID	-	-	31	E47	PVP01_1006700	ubiquitin-conjugating enzyme E2 N, putative
10	295923	0.9222	0.448	-0.8019	0.3741	-4.1036	4.3906	TH vs ID	-	-	31	-	PVP01_1006700	ubiquitin-conjugating enzyme E2 N, putative
10	297687	0.9336	0.4553	-1.0355	0.5222	-4.6778	5.5377	TH vs ID	-	-	31	-	-	-
10	298001	0.8861	0.4253	-1.0355	0.5222	-4.5656	5.3028	TH vs ID	-	-	31	-	-	-
10	298108	0.9916	0.4929	-1.0053	0.502	-4.7441	5.679	TH vs ID	-	-	31	-	-	-
10	300312	0.8907	0.4282	-0.9928	0.4938	-4.4767	5.1204	TH vs ID	-	-	31	N644	PVP01_1006800	DNA replication licensing factor MCM3, putative
10	300555	-	-	-	-	-4.3697	4.905	TH vs ID	-	-	31	A725	PVP01_1006800	DNA replication licensing factor MCM3, putative
10	300630	0.2264	0.0857	-1.7486	1.095	-4.6782	5.5384	TH vs ID	-	-	31	A750	PVP01_1006800	DNA replication licensing factor MCM3, putative
10	301711	0.2705	0.1041	-1.7486	1.095	-4.7823	5.7613	TH vs ID	-	-	31	-	-	-
10	301841	0.3635	0.1449	-1.7486	1.095	-5.002	6.2462	TH vs ID	-	-	31	-	-	-
10	302350	0.4483	0.1845	-1.8562	1.1977	-5.4544	7.3087	TH vs ID	-	-	31	I123V	PVP01_1006900	transmembrane emp24 domain-containing protein, putative
10	302377	-	-	-	-	-5.0127	6.2702	TH vs ID	-	-	31	A114T	PVP01_1006900	transmembrane emp24 domain-containing protein, putative
10	302519	0.6771	0.3025	-1.7694	1.1145	-5.7914	8.1561	TH vs ID	-	-	31	-	PVP01_1006900	transmembrane emp24 domain-containing protein, putative
10	302618	0.3877	0.156	-1.8529	1.1945	-5.3036	6.9448	TH vs ID	-	-	31	R73	PVP01_1006900	transmembrane emp24 domain-containing protein, putative
10	303232	0.5613	0.2407	-1.5169	0.8884	-4.9264	6.0771	TH vs ID	-	-	31	-	-	-
10	303852	0.5775	0.249	-1.8442	1.1861	-5.7316	8.0023	TH vs ID	-	-	31	-	-	-
10	304000	-	-	-	-	-4.7227	5.6332	TH vs ID	-	-	31	-	-	-
10	304352	0.8239	0.3872	-1.1756	0.6203	-4.747	5.6852	TH vs ID	-	-	31	-	-	-
10	305136	0.7892	0.3665	-1.1756	0.6203	-4.6651	5.5108	TH vs ID	-	-	31	V43	PVP01_1007000	conserved protein
10	306041	0.6258	0.2746	-1.1756	0.6203	-4.2792	4.7269	TH vs ID	-	-	31	-	-	-
10	306396	0.8165	0.3828	-1.1756	0.6203	-4.7297	5.648	TH vs ID	-	-	31	-	-	-
10	306400	0.8251	0.3879	-1.0398	0.5251	-4.4315	5.0288	TH vs ID	-	-	31	-	-	-
10	306702	0.7545	0.3463	-1.1687	0.6152	-4.5669	5.3054	TH vs ID	-	-	31	-	-	-
10	307359	0.6398	0.2821	-1.1687	0.6152	-4.296	4.7597	TH vs ID	-	-	31	H46	PVP01_1007100	conserved protein
10	307500	0.6852	0.3069	-1.1687	0.6152	-4.403	4.9716	TH vs ID	-	-	31	L93	PVP01_1007100	conserved protein
10	307822	0.6774	0.3026	-1.2475	0.6732	-4.5694	5.3105	TH vs ID	-	-	31	T201A	PVP01_1007100	conserved protein
10	308778	0.6938	0.3118	-1.1642	0.612	-4.413	4.9917	TH vs ID	-	-	31	K519N	PVP01_1007100	conserved protein
10	308897	0.7422	0.3392	-1.2203	0.6529	-4.6587	5.4973	TH vs ID	-	-	31	C559Y	PVP01_1007100	conserved protein
10	309687	0.7665	0.3532	-1.1645	0.6122	-4.5855	5.344	TH vs ID	-	-	31	-	-	-
10	310134	0.8617	0.4102	-1.1628	0.611	-4.8062	5.8129	TH vs ID	-	-	31	-	-	-
10	310538	0.9385	0.4584	-1.3322	0.7381	-5.3846	7.139	TH vs ID	-	-	31	-	-	-
10	310746	0.6915	0.3105	-1.248	0.6736	-4.6039	5.3824	TH vs ID	-	-	31	-	-	-
10	310971	0.7466	0.3417	-1.2197	0.6525	-4.6676	5.5162	TH vs ID	-	-	31	Q3429	PVP01_1007200	conserved protein
10	310973	0.6565	0.2912	-1.2197	0.6525	-4.455	5.0762	TH vs ID	-	-	31	Q3429*	PVP01_1007200	conserved protein
10	311201	0.5815	0.2511	-1.2197	0.6525	-4.2777	4.7238	TH vs ID	-	-	31	D3353N	PVP01_1007200	conserved protein
10	311234	1.1511	0.6026	-0.7354	0.3353	-4.4887	5.1447	TH vs ID	-	-	31	E3342K	PVP01_1007200	conserved protein
10	314191	1.0913	0.5604	-0.713	0.3226	-4.2949	4.7575	TH vs ID	-	-	31	G2357S	PVP01_1007200	conserved protein
10	314744	0.4403	0.1806	-1.2619	0.6841	-4.0431	4.2778	TH vs ID	-	-	31	K2172N	PVP01_1007200	conserved protein
10	314835	0.4897	0.2046	-1.2907	0.706	-4.2273	4.6262	TH vs ID	-	-	31	S2142N	PVP01_1007200	conserved protein
10	314938	0.7437	0.34	-1.2636	0.6853	-4.7638	5.7214	TH vs ID	-	-	31	L2108F	PVP01_1007200	conserved protein
10	314939	0.761	0.35	-1.2636	0.6853	-4.8047	5.8096	TH vs ID	-	-	31	D2107	PVP01_1007200	conserved protein
10	314977	0.7709	0.3558	-1.2636	0.6853	-4.828	5.8603	TH vs ID	-	-	31	P2095S	PVP01_1007200	conserved protein
10	315032	0.8002	0.3731	-1.2636	0.6853	-4.8973	6.0124	TH vs ID	-	-	31	S2076	PVP01_1007200	conserved protein
10	315483	0.9358	0.4567	-1.2636	0.6853	-5.2175	6.7415	TH vs ID	-	-	31	R1926K	PVP01_1007200	conserved protein
10	315582	0.862	0.4104	-1.2636	0.6853	-5.0433	6.3394	TH vs ID	-	-	31	F1893S	PVP01_1007200	conserved protein
10	315669	0.9211	0.4473	-1.2636	0.6853	-5.1828	6.6604	TH vs ID	-	-	31	A1864E	PVP01_1007200	conserved protein
10	315719	0.7573	0.3479	-1.2636	0.6853	-4.796	5.7908	TH vs ID	-	-	31	F1847	PVP01_1007200	conserved protein
10	315741	0.8064	0.3767	-1.2636	0.6853	-4.9119	6.0448	TH vs ID	-	-	31	A1840D	PVP01_1007200	conserved protein
10	316094	0.7804	0.3614	-1.2636	0.6853	-4.8505	5.9096	TH vs ID	-	-	31	G1722	PVP01_1007200	conserved protein
10	316310	0.7859	0.3646	-1.2636	0.6853	-4.8634	5.9379	TH vs ID	-	-	31	E1650	PVP01_1007200	conserved protein
10	316766	0.9834	0.4876	-1.0935	0.562	-4.9314	6.0882	TH vs ID	-	-	31	K1498	PVP01_1007200	conserved protein
10	317072	0.8213	0.3856	-1.2726	0.6921	-4.968	6.1699	TH vs ID	-	-	31	Y1396	PVP01_1007200	conserved protein
10	317628	1.0885	0.5585	-0.9008	0.4345	-4.7283	5.6452	TH vs ID	-	-	31	K1211T	PVP01_1007200	conserved protein
10	317827	1.2989	0.7123	-1.2954	0.7096	-6.1499	9.1105	TH vs ID	-	-	31	E1145Q	PVP01_1007200	conserved protein
10	317871	1.353	0.7544	-1.2954	0.7096	-6.2777	9.4639	TH vs ID	-	-	31	D1130G	PVP01_1007200	conserved protein
10	318055	1.3959	0.7885	-1.2954	0.7096	-6.3791	9.7492	TH vs ID	-	-	31	V1069I	PVP01_1007200	conserved protein
10	318199	1.8084	1.1516	-0.9283	0.4519	-6.4933	10.0759	TH vs ID	-	-	31	A1021T	PVP01_1007200	conserved protein
10	318235	1.6397	0.9954	-1.1648	0.6124	-6.6487	10.5292	TH vs ID	-	-	31	T1009A	PVP01_1007200	conserved protein
10	318271	1.9659	1.307	-1.2961	0.7101	-7.727	13.959	TH vs ID	-	-	31	V997I	PVP01_1007200	conserved protein
10	318277	1.3494	0.7515	-1.1648	0.6124	-5.963	8.6061	TH vs ID	-	-	31	C995S	PVP01_1007200	conserved protein
10	318678	1.6766	1.0287	-1.1076	0.5718	-6.6021	10.392	TH vs ID	-	-	31	D861G	PVP01_1007200	conserved protein
10	318772	1.5323	0.9015	-0.9505	0.4661	-5.8929	8.4209	TH vs ID	-	-	31	Q830E	PVP01_1007200	conserved protein
10	318797	1.2189	0.6519	-1.2303	0.6604	-5.8083	8.1998	TH vs ID	-	-	31	R821	PVP01_1007200	conserved protein
10	319326	1.0865	0.5571	-1.2303	0.6604	-5.4955	7.4095	TH vs ID	-	-	31	G645A	PVP01_1007200	conserved protein
10	319423	1.8052	1.1485	-0.6915	0.3105	-5.9309	8.5211	TH vs ID	-	-	31	S613P	PVP01_1007200	conserved protein
10	319434	0.7882	0.3659	-1.3265	0.7336	-5.0162	6.2782	TH vs ID	-	-	31	L609W	PVP01_1007200	conserved protein
10	319925	0.8476	0.4016	-1.2391	0.667	-4.9518	6.1335	TH vs ID	-	-	31	S445	PVP01_1007200	conserved protein
10	320134	0.8265	0.3888	-1.2391	0.667	-4.9021	6.0231	TH vs ID	-	-	31	E376K	PVP01_1007200	conserved protein
10	320141	1.4809	0.8581	-0.6669	0.2968	-5.1071	6.4853	TH vs ID	-	-	31	K373N	PVP01_1007200	conserved protein
10	320638	1.4809	0.8581	-0.6173	0.27	-4.991	6.2214	TH vs ID	-	-	31	K208E	PVP01_1007200	conserved protein
10	321086	0.8542	0.4056	-1.212	0.6468	-4.9039	6.0272	TH vs ID	-	-	31	S58	PVP01_1007200	conserved protein
10	321087	0.8542	0.4056	-1.212	0.6468	-4.9039	6.0272	TH vs ID	-	-	31	S58F	PVP01_1007200	conserved protein
10	321211	0.8977	0.4325	-1.212	0.6468	-5.0066	6.2565	TH vs ID	-	-	31	I17V	PVP01_1007200	conserved protein
10	321225	0.8952	0.431	-1.212	0.6468	-5.0008	6.2435	TH vs ID	-	-	31	T12I	PVP01_1007200	conserved protein
10	321431	1.0304	0.5188	-1.0313	0.5194	-4.8967	6.0112	TH vs ID	-	-	31	-	-	-
10	321608	1.0673	0.5439	-1.2084	0.6442	-5.3989	7.1736	TH vs ID	-	-	31	-	-	-
10	321620	1.102	0.5679	-1.2084	0.6442	-5.4808	7.3732	TH vs ID	-	-	31	-	-	-
10	321897	1.2547	0.6786	-1.2084	0.6442	-5.8415	8.2862	TH vs ID	-	-	31	-	-	-
10	322408	1.2789	0.6969	-1.2084	0.6442	-5.8986	8.4359	TH vs ID	-	-	31	-	-	-
10	322431	1.8123	1.1553	-1.2084	0.6442	-7.1586	12.0889	TH vs ID	-	-	31	-	-	-
10	322442	1.8123	1.1553	-1.2084	0.6442	-7.1586	12.0889	TH vs ID	-	-	31	-	-	-
10	322582	-	-	-	-	-6.9244	11.3588	TH vs ID	-	-	31	-	-	-
10	322586	1.3503	0.7522	-0.7473	0.3421	-4.9871	6.2125	TH vs ID	-	-	31	-	-	-
10	322657	1.0028	0.5004	-1.1448	0.5981	-5.0974	6.463	TH vs ID	-	-	31	-	-	-
10	322711	0.6444	0.2846	-1.1448	0.5981	-4.2509	4.6718	TH vs ID	-	-	31	-	-	-
10	322725	0.6585	0.2923	-1.1448	0.5981	-4.2842	4.7366	TH vs ID	-	-	31	-	-	-
10	322809	0.5222	0.2207	-1.1448	0.5981	-3.9622	4.1292	TH vs ID	-	-	31	-	-	-
10	322907	-	-	-	-	-6.3243	9.5944	TH vs ID	-	-	31	-	-	-
10	323167	-	-	-	-	-6.441	9.9255	TH vs ID	-	-	31	-	-	-
10	323402	-	-	-	-	-6.4655	9.9959	TH vs ID	-	-	31	-	-	-
10	323804	-	-	-	-	-6.1955	9.2358	TH vs ID	-	-	31	-	-	-
10	323881	0.6447	0.2847	-1.1455	0.5986	-4.2531	4.6761	TH vs ID	-	-	31	-	-	-
10	324003	-	-	-	-	-6.7835	10.9308	TH vs ID	-	-	31	-	-	-
10	324004	-	-	-	-	-6.7835	10.9308	TH vs ID	-	-	31	-	-	-
10	324066	-	-	-	-	-6.7377	10.7935	TH vs ID	-	-	31	-	-	-
10	324295	-	-	-	-	-6.1393	9.0816	TH vs ID	-	-	31	-	-	-
10	324584	-	-	-	-	-6.3896	9.7791	TH vs ID	-	-	31	-	-	-
10	324753	-	-	-	-	-6.116	9.018	TH vs ID	-	-	31	-	-	-
10	325520	-	-	-	-	-5.5348	7.5064	TH vs ID	-	-	31	-	-	-
10	326974	-	-	-	-	-6.1968	9.2394	TH vs ID	-	-	31	-	-	-
10	327011	-	-	-	-	-4.4998	5.1673	TH vs ID	-	-	31	-	-	-
10	327728	-	-	-	-	-4.7021	5.5893	TH vs ID	-	-	31	-	-	-
10	332659	1.2622	0.6843	-0.5102	0.2147	-4.2234	4.6186	TH vs ID	-	-	31	-	-	-
10	337197	1.3627	0.762	-0.3303	0.1301	-4.0393	4.2707	TH vs ID	-	-	31	-	-	-
10	345358	-0.9497	0.4656	-2.8004	2.2922	-4.3644	4.8946	TH vs ID	-	-	31	-	PVP01_1007600	ADP-ribosylation factor GTPase-activating protein, putative
10	359154	-0.6367	0.2804	-2.3653	1.7443	-4.0842	4.3542	TH vs ID	-	-	31	-	PVP01_1008100	conserved protein
10	359302	2.149	1.4999	0.2908	0.1128	-4.4415	5.049	TH vs ID	-	-	31	-	PVP01_1008100	conserved protein
10	359551	-0.4888	0.2041	-2.3313	1.7047	-4.3539	4.8738	TH vs ID	-	-	31	H43	PVP01_1008100	conserved protein
10	359719	-0.5318	0.2256	-2.3313	1.7047	-4.2522	4.6744	TH vs ID	-	-	31	-	-	-
10	360354	-0.4237	0.1728	-2.2699	1.6342	-4.3636	4.8931	TH vs ID	-	-	31	-	-	-
10	360355	-0.4237	0.1728	-2.2699	1.6342	-4.3636	4.8931	TH vs ID	-	-	31	-	-	-
10	360536	-	-	-	-	-4.4929	5.1534	TH vs ID	-	-	31	-	-	-
10	360602	1.7246	1.0726	-0.0919	0.033	-4.3355	4.8373	TH vs ID	-	-	31	N14D	PVP01_1008200	RNA methyltransferase, putative
10	360735	1.615	0.9734	-0.3794	0.1522	-4.7502	5.6921	TH vs ID	-	-	31	S58N	PVP01_1008200	RNA methyltransferase, putative
10	365167	-0.3928	0.1584	-2.1152	1.4633	-4.0743	4.3358	TH vs ID	-	-	31	D706N	PVP01_1008300	WD repeat-containing protein, putative
10	446044	3.0624	2.6584	2.6323	2.0716	-1.1129	0.5755	MY vs TH	-	-	-	-	-	-
10	514638	3.0563	2.6495	2.3319	1.7053	-1.8025	1.1459	MY vs TH	-	-	-	A6376S	PVP01_1011500	conserved protein
10	525495	3.2468	2.9329	2.7182	2.1829	-1.3473	0.7499	MY vs TH	-	-	-	L2832	PVP01_1011500	conserved protein
10	530616	2.4714	1.871	3.1481	2.7842	1.4916	0.8671	MY vs ID	-	-	-	E1125	PVP01_1011500	conserved protein
10	1388689	-	-	-	-	-3.9766	4.1555	TH vs ID	-	-	-	-	-	-
11	906952	3.2881	2.9962	2.1579	1.5095	-2.7576	2.2349	MY vs TH	-	-	-	-	-	-
11	1173838	0.794	0.3694	-1.1934	0.6331	-4.7179	5.623	TH vs ID	-	-	-	P1218	PVP01_1126600	AP2 domain transcription factor AP2-SP3, putative
11	1173858	0.5259	0.2226	-1.2584	0.6814	-4.237	4.6449	TH vs ID	-	-	-	F1225C	PVP01_1126600	AP2 domain transcription factor AP2-SP3, putative
11	1187521	-0.6301	0.2768	1.4865	0.8628	4.9249	6.0735	TH vs ID	-	-	32	-	-	-
11	1187577	-0.6176	0.2702	1.2599	0.6825	4.3645	4.8948	TH vs ID	-	-	32	-	-	-
11	1187643	-0.536	0.2277	1.1671	0.6141	3.9545	4.1152	TH vs ID	-	-	32	-	-	-
11	1265766	-1.3958	0.7884	0.408	0.1654	4.2069	4.5868	TH vs ID	-	-	-	S244	PVP01_1129500	secreted ookinete protein 25, putative
11	1423489	3.269	2.9668	2.4711	1.8706	-1.9787	1.3201	MY vs TH	-	-	-	E565Q	PVP01_1133300	conserved protein
11	1470331	3.1264	2.7521	2.1142	1.4622	-2.4781	1.8791	MY vs TH	-	-	-	S116	PVP01_1134400	conserved protein
11	1609957	1.0443	0.5282	-1.3545	0.7556	-5.6869	7.8881	TH vs ID	-	-	33	-	-	-
11	1609993	0.2999	0.1168	-1.3844	0.7793	-3.9985	4.1955	TH vs ID	-	-	33	-	-	-
11	1609994	0.2999	0.1168	-1.3844	0.7793	-3.9985	4.1955	TH vs ID	-	-	33	-	-	-
11	1726386	1.3449	0.748	3.3282	3.0584	4.5745	5.3212	MY vs ID; TH vs ID	-	-	-	G376	PVP01_1140600	sorting assembly machinery 50 kDa subunit, putative
12	278845	3.4417	3.2381	2.372	1.7522	-2.6191	2.0547	MY vs TH	-	-	-	-	-	-
12	324350	2.7232	2.1894	3.6658	3.608	2.1097	1.4574	MY vs ID	-	-	-	M273V	PVP01_1208000	6-cysteine protein
12	681458	3.5101	3.3488	2.3889	1.7721	-2.741	2.2129	MY vs TH	9	-	-	-	PVP01_1216300	SprT-like domain-containing protein, putative
12	711125	3.0792	2.6828	2.6662	2.1151	-1.0732	0.5479	MY vs TH	9	-	-	-	-	-
12	711126	3.0792	2.6828	2.6662	2.1151	-1.0732	0.5479	MY vs TH	9	-	-	-	-	-
12	711645	3.6095	3.5132	3.388	3.1525	-0.6347	0.2793	MY vs TH; MY vs ID	9	9	-	-	-	-
12	711793	3.6095	3.5132	2.6964	2.1544	-2.2552	1.6176	MY vs TH	9	-	-	-	-	-
12	719446	3.1315	2.7596	2.8676	2.3834	-0.7249	0.3293	MY vs TH	9	-	-	G1311V	PVP01_1217200	conserved protein
12	723047	2.922	2.4586	3.591	3.4823	1.465	0.8449	MY vs ID	-	9	-	-	-	-
12	723113	2.9111	2.4435	3.7831	3.8099	1.9407	1.2815	MY vs ID	-	9	-	A615P	PVP01_1217300	conserved protein
12	725560	3.2186	2.89	3.2308	2.9085	-0.0797	0.0285	MY vs TH; MY vs ID	9	9	-	-	-	-
12	769365	3.012	2.5859	1.3578	0.7582	-3.9802	4.162	TH vs ID	-	-	-	E135D	PVP01_1218700	thrombospondin-related anonymous protein, putative
12	769457	3.1103	2.7284	1.7463	1.0928	-3.3021	3.0178	MY vs TH	9	-	-	T166R	PVP01_1218700	thrombospondin-related anonymous protein, putative
12	770278	2.5398	1.955	3.1818	2.8346	1.4089	0.799	MY vs ID	-	9	-	R440G	PVP01_1218700	thrombospondin-related anonymous protein, putative
12	788705	3.277	2.9791	2.1788	1.5324	-2.6825	2.1362	MY vs TH	9	-	-	G142A	PVP01_1219200	hypothetical protein
12	788740	3.3298	3.0609	3.4505	3.2522	0.1724	0.0639	MY vs TH; MY vs ID	9	9	-	S154P	PVP01_1219200	hypothetical protein
12	788753	3.1434	2.7773	3.22	2.8921	0.0725	0.0259	MY vs TH; MY vs ID	9	9	-	P158Q	PVP01_1219200	hypothetical protein
12	788773	3.1551	2.7947	3.22	2.8921	0.0449	0.0158	MY vs TH; MY vs ID	9	9	-	M165V	PVP01_1219200	hypothetical protein
12	788801	3.1895	2.8461	3.2253	2.9003	-0.0238	0.0083	MY vs TH; MY vs ID	9	9	-	P174Q	PVP01_1219200	hypothetical protein
12	788815	3.1895	2.8461	2.8158	2.3129	-0.9833	0.4875	MY vs TH	9	-	-	P179A	PVP01_1219200	hypothetical protein
12	788834	3.5779	3.4605	4.2874	4.7428	1.5469	0.9141	MY vs TH; MY vs ID	9	9	-	P185L	PVP01_1219200	hypothetical protein
12	788840	4.0077	4.2124	4.0037	4.2051	-0.1327	0.0485	MY vs TH; MY vs ID	9	9	-	A187V	PVP01_1219200	hypothetical protein
12	788851	3.4083	3.1846	3.2144	2.8836	-0.5662	0.2432	MY vs TH; MY vs ID	9	9	-	N191Y	PVP01_1219200	hypothetical protein
12	788863	3.5325	3.3855	3.5812	3.466	-0.0002	0.0001	MY vs TH; MY vs ID	9	9	-	L195V	PVP01_1219200	hypothetical protein
12	788864	3.2167	2.8872	3.4253	3.2118	0.3805	0.1527	MY vs TH; MY vs ID	9	9	-	L195P	PVP01_1219200	hypothetical protein
12	788879	3.2431	2.9273	3.5927	3.4851	0.7103	0.321	MY vs TH; MY vs ID	9	9	-	L200W	PVP01_1219200	hypothetical protein
12	788888	3.0048	2.5756	3.3241	3.0521	0.6439	0.2843	MY vs ID	-	9	-	G203V	PVP01_1219200	hypothetical protein
12	788951	3.5738	3.4536	3.2731	2.9731	-0.8197	0.3847	MY vs TH; MY vs ID	9	9	-	G224V	PVP01_1219200	hypothetical protein
12	788954	3.094	2.7045	3.9194	4.0517	1.8279	1.1702	MY vs TH; MY vs ID	9	9	-	D225G	PVP01_1219200	hypothetical protein
12	788957	3.1794	2.8309	2.5017	1.908	-1.6953	1.0456	MY vs TH	9	-	-	G226D	PVP01_1219200	hypothetical protein
12	789013	2.3744	1.7551	3.2406	2.9234	1.9374	1.2782	MY vs ID	-	9	-	A245T	PVP01_1219200	hypothetical protein
12	789433	3.0929	2.7028	3.8953	4.0085	1.7743	1.1191	MY vs TH; MY vs ID	9	9	-	G385S	PVP01_1219200	hypothetical protein
12	789498	2.4805	1.8821	3.2123	2.8805	1.6204	0.9782	MY vs ID	-	9	-	-	-	-
12	789525	2.8692	2.3856	3.2546	2.9448	0.8014	0.3737	MY vs ID	-	9	-	-	-	-
12	789575	2.9388	2.4822	3.5884	3.4779	1.4189	0.8071	MY vs ID	-	9	-	-	-	-
12	825248	0.1252	0.0456	1.884	1.225	4.0721	4.3317	TH vs ID	-	-	-	S480	PVP01_1220600	conserved protein
12	839056	3.0521	2.6435	2.8199	2.3184	-0.6491	0.2871	MY vs TH	9	-	-	-	-	-
12	844166	3.5713	3.4495	2.6889	2.1445	-2.1826	1.5366	MY vs TH	9	-	-	D924N	PVP01_1221100	U3 small nucleolar RNA-associated protein 4, putative
12	844168	4.4415	5.0491	3.5734	3.453	-2.1659	1.5183	MY vs TH; MY vs ID	9	9	-	D924	PVP01_1221100	U3 small nucleolar RNA-associated protein 4, putative
12	844219	2.6599	2.107	3.2116	2.8794	1.1951	0.6344	MY vs ID	-	9	-	F941L	PVP01_1221100	U3 small nucleolar RNA-associated protein 4, putative
12	865110	3.1202	2.7429	2.7063	2.1673	-1.076	0.5498	MY vs TH	9	-	-	L295	PVP01_1221800	isoleucine--tRNA ligase, putative
12	872901	2.8048	2.298	3.1888	2.8451	0.7994	0.3726	MY vs ID	-	9	-	-	-	-
12	879607	3.2255	2.9005	2.8389	2.3442	-1.0143	0.508	MY vs TH	9	-	-	-	-	-
12	880348	2.2351	1.595	3.1697	2.8165	2.1004	1.4474	MY vs ID	-	9	-	-	PVP01_1222500	conserved protein
12	897442	2.4294	1.8203	3.1171	2.7384	1.5181	0.8894	MY vs ID	-	9	-	-	-	-
12	900301	3.2845	2.9907	2.63	2.0686	-1.643	0.9984	MY vs TH	9	-	-	D401	PVP01_1223100	conserved protein
12	900335	3.8082	3.8538	3.3788	3.1378	-1.1257	0.5845	MY vs TH; MY vs ID	9	9	-	T390M	PVP01_1223100	conserved protein
12	900705	3.2377	2.919	3.5428	3.4025	0.6064	0.2642	MY vs TH; MY vs ID	9	9	-	V267I	PVP01_1223100	conserved protein
12	900813	3.2379	2.9194	3.2126	2.881	-0.168	0.0622	MY vs TH; MY vs ID	9	9	-	G231R	PVP01_1223100	conserved protein
12	902931	3.0628	2.659	2.3049	1.6742	-1.8811	1.2222	MY vs TH	9	-	-	D436	PVP01_1223200	CPW-WPC family protein
12	924473	3.132	2.7604	3.0952	2.7062	-0.1929	0.0721	MY vs TH	9	-	-	M464T	PVP01_1223800	GPI transamidase subunit PIG-U, putative
12	925863	3.2829	2.9883	2.8216	2.3207	-1.1905	0.631	MY vs TH	9	-	-	Q110K	PVP01_1223800	GPI transamidase subunit PIG-U, putative
12	937251	2.4943	1.8989	0.6306	0.2771	-4.461	5.0883	TH vs ID	-	-	-	-	-	-
12	940581	2.2044	1.5608	3.1283	2.755	2.0759	1.4213	MY vs ID	-	9	-	L80	PVP01_1224300	conserved protein
12	940584	2.4968	1.902	3.4214	3.2055	2.0718	1.417	MY vs ID	-	9	-	L79	PVP01_1224300	conserved protein
12	945886	3.1942	2.8531	3.0802	2.6844	-0.3747	0.15	MY vs TH	9	-	-	I166	PVP01_1224600	conserved protein
12	946742	3.5972	3.4927	2.9218	2.4584	-1.6982	1.0483	MY vs TH	9	-	-	-	-	-
12	957140	3.3096	3.0295	2.2658	1.6297	-2.5556	1.9747	MY vs TH	9	-	-	-	-	-
12	957202	4.1146	4.4114	3.3864	3.1499	-1.8318	1.174	MY vs TH; MY vs ID	9	9	-	-	-	-
12	957309	3.0606	2.6559	2.9502	2.4982	-0.364	0.1452	MY vs TH	9	-	-	-	-	-
12	962033	3.1594	2.8011	3.7728	3.792	1.3301	0.7364	MY vs TH; MY vs ID	9	9	-	A1487T	PVP01_1225000	conserved protein
12	962477	3.2079	2.8739	3.296	3.0084	0.0981	0.0353	MY vs TH; MY vs ID	9	9	-	H1339D	PVP01_1225000	conserved protein
12	962687	3.5568	3.4255	3.5036	3.3382	-0.2394	0.0911	MY vs TH; MY vs ID	9	9	-	L1269	PVP01_1225000	conserved protein
12	963206	3.1776	2.8282	3.0145	2.5894	-0.4896	0.2045	MY vs TH	9	-	-	L1096I	PVP01_1225000	conserved protein
12	963288	3.3484	3.0901	3.1845	2.8386	-0.495	0.2072	MY vs TH; MY vs ID	9	9	-	A1068	PVP01_1225000	conserved protein
12	963330	3.9188	4.0506	3.7691	3.7855	-0.4726	0.1962	MY vs TH; MY vs ID	9	9	-	T1054	PVP01_1225000	conserved protein
12	963447	3.3519	3.0956	3.4954	3.3248	0.2252	0.0852	MY vs TH; MY vs ID	9	9	-	A1015	PVP01_1225000	conserved protein
12	963823	3.4862	3.3099	3.1638	2.8077	-0.8689	0.4146	MY vs TH; MY vs ID	9	9	-	M890T	PVP01_1225000	conserved protein
12	964266	3.2158	2.8857	3.1214	2.7447	-0.3294	0.1297	MY vs TH; MY vs ID	9	9	-	F742	PVP01_1225000	conserved protein
12	977061	3.2769	2.979	3.1424	2.7758	-0.4246	0.1732	MY vs TH; MY vs ID	9	9	-	P4	PVP01_1225100	AMP deaminase, putative
12	978529	2.3479	1.724	3.1409	2.7736	1.7664	1.1117	MY vs ID	-	9	-	-	-	-
12	982918	3.9064	4.0284	3.6772	3.6275	-0.6585	0.2923	MY vs TH; MY vs ID	9	9	-	K59N	PVP01_1225300	conserved protein
12	995701	2.1819	1.5358	4.0149	4.2258	4.2066	4.5862	MY vs ID; TH vs ID	-	9	-	K717	PVP01_1225500	DNA directed RNA polymerase III subunit RPC1, putative
12	996193	2.575	1.999	3.2354	2.9155	1.4513	0.8336	MY vs ID	-	9	-	Q881	PVP01_1225500	DNA directed RNA polymerase III subunit RPC1, putative
12	1050874	3.1587	2.8	2.3078	1.6776	-2.1007	1.4478	MY vs TH	9	-	-	-	-	-
12	1064829	2.6691	2.1188	3.1998	2.8617	1.1459	0.5988	MY vs ID	-	9	-	V422	PVP01_1226900	conserved protein
12	1085768	2.5111	1.9195	3.2284	2.9049	1.586	0.9479	MY vs ID	-	9	-	-	PVP01_1227400	conserved protein
12	1085887	3.1123	2.7313	2.5709	1.9938	-1.3748	0.7716	MY vs TH	9	-	-	-	PVP01_1227400	conserved protein
12	1086201	3.3013	3.0166	2.2467	1.608	-2.5808	2.0062	MY vs TH	9	-	-	-	-	-
12	1086550	3.4188	3.2013	2.7229	2.189	-1.7426	1.0894	MY vs TH	9	-	-	-	-	-
12	1102056	3.3302	3.0615	3.1345	2.7641	-0.569	0.2446	MY vs TH; MY vs ID	9	9	-	D2679G	PVP01_1227800	conserved protein
12	1111277	3.3632	3.1133	2.9723	2.5293	-1.0271	0.5166	MY vs TH	9	-	-	-	-	-
12	1114194	3.0814	2.686	2.1403	1.4904	-2.3104	1.6806	MY vs TH	9	-	-	L415I	PVP01_1227900	conserved protein
12	1163686	3.0558	2.6489	2.6317	2.0708	-1.0988	0.5657	MY vs TH	9	-	-	T70S	PVP01_1229100	conserved protein
12	1163767	3.0891	2.6973	2.8374	2.3422	-0.6954	0.3127	MY vs TH	9	-	-	P43L	PVP01_1229100	conserved protein
12	1176710	2.3409	1.7159	3.4623	3.2712	2.536	1.9502	MY vs ID	-	9	-	-	-	-
12	1176756	2.1947	1.55	3.4861	3.3098	2.9371	2.4799	MY vs ID	-	9	-	-	-	-
12	1176779	1.8146	1.1575	3.8696	3.9626	4.7337	5.6567	MY vs ID; TH vs ID	-	9	-	-	-	-
12	1176782	2.259	1.6219	3.6603	3.5988	3.1933	2.8519	MY vs ID	-	9	-	-	-	-
12	1176787	2.2313	1.5907	3.4144	3.1943	2.6826	2.1364	MY vs ID	-	9	-	-	-	-
12	1176788	2.0146	1.3571	3.3376	3.0732	3.0146	2.5895	MY vs ID	-	9	-	-	-	-
12	1176814	1.9034	1.2442	3.3376	3.0732	3.2774	2.9798	MY vs ID	-	9	-	-	-	-
12	1190368	3.1765	2.8266	1.2145	0.6486	-4.7045	5.5943	MY vs TH; TH vs ID	9	-	-	-	PVP01_1229900	SNARE protein, putative
12	1204838	3.0869	2.6942	2.4646	1.8628	-1.5639	0.9287	MY vs TH	9	-	-	K368N	PVP01_1230300	conserved protein
12	1205688	3.2499	2.9377	2.6679	2.1173	-1.4726	0.8512	MY vs TH	9	-	-	V652F	PVP01_1230300	conserved protein
12	1206299	3.1969	2.8573	2.6925	2.1492	-1.2898	0.7053	MY vs TH	9	-	-	Q855	PVP01_1230300	conserved protein
12	1213277	2.8009	2.2928	3.1993	2.8609	0.8331	0.3928	MY vs ID	-	9	-	Q3181H	PVP01_1230300	conserved protein
12	1213661	3.3803	3.1402	3.1335	2.7626	-0.6897	0.3095	MY vs TH; MY vs ID	9	9	-	K3309	PVP01_1230300	conserved protein
12	1214193	3.2982	3.0118	2.9063	2.4368	-1.0279	0.5172	MY vs TH	9	-	-	R3487	PVP01_1230300	conserved protein
12	1222749	3.7267	3.7122	2.9677	2.5229	-1.8963	1.2372	MY vs TH	9	-	-	-	-	-
12	1231834	4.2381	4.6471	4.4524	5.0711	0.3742	0.1498	MY vs TH; MY vs ID	9	9	-	-	-	-
12	1231873	3.1554	2.7951	3.8579	3.9416	1.5388	0.9071	MY vs TH; MY vs ID	9	9	-	-	-	-
12	1251074	3.7581	3.7665	2.7266	2.1939	-2.5355	1.9497	MY vs TH	9	-	-	-	-	-
12	1253475	2.467	1.8657	3.1587	2.8001	1.5268	0.8968	MY vs ID	-	9	-	-	-	-
12	1261490	3.0683	2.667	2.8287	2.3303	-0.6669	0.2968	MY vs TH	9	-	-	-	-	-
12	1266589	3.0827	2.6879	3.3072	3.0258	0.4203	0.1712	MY vs TH; MY vs ID	9	9	-	H355Y	PVP01_1232000	conserved protein
12	1266744	2.5787	2.0036	3.353	3.0972	1.7182	1.0667	MY vs ID	-	9	-	G406	PVP01_1232000	conserved protein
12	1276671	2.9543	2.5039	3.2152	2.8849	0.5081	0.2137	MY vs ID	-	9	-	R479H	PVP01_1232300	conserved protein
12	1277549	3.2107	2.8781	2.3917	1.7755	-2.027	1.3699	MY vs TH	9	-	-	A772T	PVP01_1232300	conserved protein
12	1289414	2.5231	1.9343	3.124	2.7485	1.313	0.7231	MY vs ID	-	9	-	A984T	PVP01_1232400	conserved protein
12	1302567	3.3452	3.085	2.9719	2.5287	-0.9855	0.489	MY vs TH	9	-	-	P759	PVP01_1232500	histone-lysine N-methyltransferase SET2, putative
12	1303776	3.1326	2.7613	2.6424	2.0845	-1.2552	0.679	MY vs TH	9	-	-	R356	PVP01_1232500	histone-lysine N-methyltransferase SET2, putative
12	1313823	3.0835	2.6892	3.0659	2.6635	-0.147	0.054	MY vs TH	9	-	-	-	-	-
12	1314407	3.633	3.5527	2.7489	2.2233	-2.1879	1.5425	MY vs TH	9	-	-	-	-	-
12	1338445	3.177	2.8274	2.0419	1.3855	-2.7672	2.2476	MY vs TH	9	-	-	H323	PVP01_1233300	conserved protein
12	1412389	2.9519	2.5005	3.116	2.7368	0.2814	0.1088	MY vs ID	-	-	-	K42N	PVP01_1235500	conserved protein
12	1413208	2.7698	2.2511	3.2918	3.002	1.1235	0.583	MY vs ID	-	-	-	Y315	PVP01_1235500	conserved protein
12	1420564	3.1701	2.8171	2.6256	2.063	-1.3832	0.7783	MY vs TH	9	-	-	-	-	-
12	1421145	2.4308	1.822	3.185	2.8394	1.674	1.0263	MY vs ID	-	-	-	-	-	-
12	1440979	2.5957	2.0251	3.1172	2.7386	1.1255	0.5844	MY vs ID	-	-	-	E165	PVP01_1236200	RAP protein, putative
12	1477136	3.3521	3.0958	1.7003	1.0503	-3.9809	4.1633	MY vs TH; TH vs ID	9	-	-	-	-	-
12	1487465	3.5898	3.4803	3.1678	2.8136	-1.1042	0.5694	MY vs TH; MY vs ID	9	16	-	-	-	-
12	1487969	3.1764	2.8265	3.1567	2.797	-0.1538	0.0566	MY vs TH; MY vs ID	9	16	-	-	-	-
12	1495443	3.0941	2.7046	2.7965	2.2869	-0.8031	0.3748	MY vs TH	9	-	-	D299E	PVP01_1237900	conserved protein
12	1496147	3.2746	2.9755	3.4317	3.222	0.2588	0.0992	MY vs TH; MY vs ID	9	16	-	L534R	PVP01_1237900	conserved protein
12	1496666	2.6345	2.0744	3.28	2.9837	1.4152	0.8041	MY vs ID	-	16	-	E707V	PVP01_1237900	conserved protein
12	1506105	2.9544	2.5041	3.1657	2.8105	0.3919	0.1579	MY vs ID	-	16	-	-	-	-
12	1506361	3.7647	3.7779	3.2207	2.8932	-1.3934	0.7865	MY vs TH; MY vs ID	9	16	-	-	-	-
12	1514260	3.2493	2.9368	3.1232	2.7474	-0.4045	0.1638	MY vs TH; MY vs ID	9	16	-	M225I	PVP01_1238200	aminophospholipid transporter, putative
12	1514665	3.0652	2.6626	2.7783	2.2624	-0.7778	0.3598	MY vs TH	9	-	-	K90	PVP01_1238200	aminophospholipid transporter, putative
12	1553776	2.5167	1.9264	3.2216	2.8946	1.5568	0.9226	MY vs ID	-	16	-	Y895	PVP01_1238800	conserved protein
12	1554807	2.659	2.1059	3.357	3.1035	1.5378	0.9063	MY vs ID	-	16	-	F552V	PVP01_1238800	conserved protein
12	1555041	2.7325	2.2017	3.24	2.9225	1.09	0.5595	MY vs ID	-	16	-	I474V	PVP01_1238800	conserved protein
12	1562503	2.4574	1.8541	3.242	2.9256	1.7447	1.0913	MY vs ID	-	16	-	Q288	PVP01_1238900	rab GTPase activator, putative
12	1568411	2.6862	2.1411	3.1826	2.8357	1.0649	0.5422	MY vs ID	-	16	-	-	-	-
12	1568801	2.6862	2.1411	3.2042	2.8683	1.1156	0.5774	MY vs ID	-	16	-	-	-	-
12	1579643	3.0205	2.598	3.8874	3.9942	1.9266	1.2673	MY vs ID	-	16	-	-	-	-
12	1585085	2.8936	2.4192	3.3284	3.0587	0.9168	0.4446	MY vs ID	-	16	-	G257D	PVP01_1239600	WD repeat-containing protein 79, putative
12	1585726	2.6772	2.1294	3.1677	2.8134	1.0513	0.5329	MY vs ID	-	16	-	Y43	PVP01_1239600	WD repeat-containing protein 79, putative
12	1617479	2.1991	1.5548	3.2573	2.9489	2.3906	1.7742	MY vs ID	-	16	-	-	-	-
12	1640221	3.2747	2.9756	3.2024	2.8656	-0.2787	0.1076	MY vs TH; MY vs ID	-	16	-	S1860A	PVP01_1240600	conserved protein
12	1653235	1.9045	1.2453	3.1933	2.8519	2.9368	2.4794	MY vs ID	-	16	-	-	-	-
12	1653505	2.6406	2.0822	3.5538	3.4205	2.0423	1.386	MY vs ID	-	16	-	-	-	-
12	1703244	3.1304	2.7581	2.3059	1.6754	-2.0385	1.3819	MY vs TH	-	-	-	V285I	PVP01_1241700	conserved oligomeric Golgi complex subunit 6, putative
12	1712152	3.1261	2.7516	1.7681	1.1132	-3.2882	2.9965	MY vs TH	-	-	-	-	-	-
12	1748669	3.1373	2.7683	2.3432	1.7185	-1.9675	1.3087	MY vs TH	-	-	-	E483K	PVP01_1242800	YL1 nuclear protein, putative
12	1752952	3.1902	2.8472	2.1158	1.4639	-2.6253	2.0626	MY vs TH	-	-	-	G285E	PVP01_1242900	EF-hand calcium-binding domain-containing protein, putative
12	1753096	3.0993	2.7123	2.1583	1.5099	-2.3109	1.6811	MY vs TH	-	-	-	K333R	PVP01_1242900	EF-hand calcium-binding domain-containing protein, putative
12	1753720	2.582	2.0077	3.1877	2.8435	1.3232	0.7311	MY vs ID	-	-	-	R481Q	PVP01_1242900	EF-hand calcium-binding domain-containing protein, putative
12	1777162	3.0681	2.6667	2.7127	2.1757	-0.938	0.4581	MY vs TH	-	-	-	-	PVP01_1243700	conserved protein
12	2001719	3.2347	2.9144	1.7891	1.1332	-3.4955	3.325	MY vs TH	10	-	-	S1142N	PVP01_1249200	large ribosomal subunit nuclear export factor, putative
12	2007072	2.0423	1.3859	3.2334	2.9125	2.7051	2.1657	MY vs ID	-	10	-	-	-	-
12	2032976	3.2109	2.8783	2.6149	2.0494	-1.5045	0.8779	MY vs TH	10	-	-	N44I	PVP01_1249800	conserved protein
12	2045363	2.763	2.2421	3.1912	2.8486	0.9036	0.4363	MY vs ID	-	10	-	-	-	-
12	2064992	2.8929	2.4182	3.2208	2.8933	0.6663	0.2965	MY vs ID	-	10	-	I156	PVP01_1250500	conserved protein
12	2108487	3.3132	3.035	2.5202	1.9308	-1.9679	1.3091	MY vs TH	10	-	-	S326	PVP01_1251400	AP-1 complex subunit gamma, putative
12	2118794	3.1385	2.77	2.2566	1.6192	-2.173	1.5261	MY vs TH	10	-	-	-	-	-
12	2118846	3.2188	2.8903	2.2754	1.6406	-2.3185	1.6899	MY vs TH	10	-	-	-	-	-
12	2119023	3.0916	2.7009	2.7221	2.188	-0.9714	0.4797	MY vs TH	10	-	-	-	-	-
12	2119284	3.4344	3.2263	3.0354	2.6194	-1.0472	0.5302	MY vs TH	10	-	-	-	-	-
12	2120359	3.062	2.6579	2.2305	1.5898	-2.0536	1.3978	MY vs TH	10	-	-	-	-	-
12	2125916	3.0113	2.5849	3.3666	3.1186	0.728	0.331	MY vs ID	-	10	-	-	PVP01_1251800	protein tyrosine phosphatase, putative
12	2126004	3.0426	2.6298	3.3672	3.1195	0.6555	0.2906	MY vs ID	-	10	-	-	PVP01_1251800	protein tyrosine phosphatase, putative
12	2126019	2.6818	2.1353	3.3252	3.0538	1.4096	0.7995	MY vs ID	-	10	-	-	PVP01_1251800	protein tyrosine phosphatase, putative
12	2126153	3.0376	2.6226	3.3671	3.1194	0.6671	0.297	MY vs ID	-	10	-	-	PVP01_1251800	protein tyrosine phosphatase, putative
12	2127243	3.4974	3.3281	3.0064	2.5778	-1.2641	0.6857	MY vs TH	10	-	-	-	-	-
12	2127312	3.4062	3.1813	3.0064	2.5778	-1.0486	0.5311	MY vs TH	10	-	-	-	-	-
12	2127416	3.8083	3.8542	2.7635	2.2427	-2.5678	1.9899	MY vs TH	10	-	-	-	-	-
12	2127540	3.8281	3.8889	3.3642	3.1148	-1.2069	0.6431	MY vs TH; MY vs ID	10	10	-	-	-	-
12	2127642	4.4761	5.1191	3.629	3.5458	-2.1173	1.4655	MY vs TH; MY vs ID	10	10	-	-	-	-
12	2127710	3.8043	3.8471	3.0356	2.6196	-1.9207	1.2615	MY vs TH	10	-	-	-	-	-
12	2127847	3.1275	2.7537	2.4748	1.8752	-1.6357	0.9918	MY vs TH	10	-	-	-	-	-
12	2127934	3.338	3.0737	2.6084	2.0411	-1.82	1.1626	MY vs TH	10	-	-	-	-	-
12	2127946	3.1286	2.7554	2.8908	2.4154	-0.6637	0.2951	MY vs TH	10	-	-	-	-	-
12	2130483	3.372	3.1271	3.3485	3.0902	-0.1662	0.0615	MY vs TH; MY vs ID	10	10	-	-	-	-
12	2134269	2.538	1.9528	3.1569	2.7973	1.3547	0.7557	MY vs ID	-	10	-	S295	PVP01_1252000	protein phosphatase 2C, putative
12	2136009	3.0214	2.5992	3.3531	3.0974	0.6727	0.3	MY vs ID	-	10	-	-	-	-
12	2138536	3.0296	2.611	3.5818	3.4669	1.1891	0.63	MY vs ID	-	10	-	-	-	-
12	2143422	3.1627	2.806	2.4296	1.8205	-1.825	1.1675	MY vs TH	10	-	-	-	-	-
12	2143968	3.1021	2.7164	2.6277	2.0657	-1.2177	0.6511	MY vs TH	10	-	-	-	-	-
12	2155649	3.1423	2.7757	3.2334	2.9126	0.1067	0.0385	MY vs TH; MY vs ID	10	10	-	-	-	-
12	2157841	3.3358	3.0703	3.2622	2.9564	-0.283	0.1095	MY vs TH; MY vs ID	10	10	-	K146N	PVP01_1252800	conserved protein
12	2157993	3.0143	2.5892	3.1887	2.845	0.3042	0.1186	MY vs ID	-	10	-	G197E	PVP01_1252800	conserved protein
12	2158117	3.1071	2.7238	2.8553	2.3666	-0.6961	0.3131	MY vs TH	10	-	-	R238	PVP01_1252800	conserved protein
12	2164629	2.7025	2.1623	3.5589	3.4289	1.9081	1.2489	MY vs ID	-	10	-	L223	PVP01_1253000	RNA-binding protein, putative
12	2165097	3.0959	2.7072	3.1357	2.7659	-0.0126	0.0044	MY vs TH; MY vs ID	10	10	-	Q67	PVP01_1253000	RNA-binding protein, putative
12	2165556	3.4069	3.1824	3.2089	2.8754	-0.5757	0.2481	MY vs TH; MY vs ID	10	10	-	-	-	-
12	2165847	3.3283	3.0585	3.2104	2.8776	-0.3865	0.1555	MY vs TH; MY vs ID	10	10	-	-	-	-
12	2165904	3.3033	3.0198	3.2104	2.8776	-0.3277	0.1289	MY vs TH; MY vs ID	10	10	-	-	-	-
12	2166832	3.3543	3.0992	3.2177	2.8887	-0.4308	0.1761	MY vs TH; MY vs ID	10	10	-	P883	PVP01_1253100	conserved protein
12	2169981	3.2225	2.896	3.1226	2.7465	-0.3425	0.1355	MY vs TH; MY vs ID	10	10	-	-	-	-
12	2170432	2.3851	1.7677	3.2666	2.9631	1.973	1.3143	MY vs ID	-	10	-	-	-	-
12	2178631	3.425	3.2113	2.7505	2.2255	-1.6927	1.0433	MY vs TH	10	-	-	-	-	-
12	2178689	3.4261	3.2131	3.3081	3.0272	-0.3888	0.1565	MY vs TH; MY vs ID	10	10	-	-	-	-
12	2182035	2.8128	2.3088	3.6727	3.6198	1.9143	1.2551	MY vs ID	-	10	-	S724T	PVP01_1253400	RAP protein, putative
12	2182217	2.8552	2.3664	3.5384	3.3951	1.4995	0.8737	MY vs ID	-	10	-	P785S	PVP01_1253400	RAP protein, putative
12	2182501	2.4907	1.8945	3.1546	2.7939	1.4611	0.8417	MY vs ID	-	10	-	I879	PVP01_1253400	RAP protein, putative
12	2182746	2.3668	1.7461	3.1163	2.7373	1.6642	1.0174	MY vs ID	-	10	-	C961F	PVP01_1253400	RAP protein, putative
12	2183297	2.9518	2.5004	3.1376	2.7687	0.3322	0.1309	MY vs ID	-	10	-	D1145N	PVP01_1253400	RAP protein, putative
12	2183894	3.0342	2.6177	3.2675	2.9646	0.4418	0.1814	MY vs ID	-	10	-	V1344M	PVP01_1253400	RAP protein, putative
12	2190954	3.1065	2.7228	3.3661	3.1178	0.502	0.2107	MY vs TH; MY vs ID	10	10	-	L1705V	PVP01_1253600	conserved protein
12	2191197	3.4825	3.3038	3.7885	3.8194	0.6036	0.2627	MY vs TH; MY vs ID	10	10	-	R1624C	PVP01_1253600	conserved protein
12	2191264	3.0517	2.6429	2.7945	2.2841	-0.7078	0.3196	MY vs TH	10	-	-	E1601D	PVP01_1253600	conserved protein
12	2191886	3.0684	2.6671	2.5899	2.0177	-1.2266	0.6576	MY vs TH	10	-	-	R1394M	PVP01_1253600	conserved protein
12	2192102	3.0792	2.6829	2.5656	1.9872	-1.309	0.72	MY vs TH	10	-	-	S1322T	PVP01_1253600	conserved protein
12	2192120	3.347	3.0878	2.5463	1.9631	-1.9866	1.3282	MY vs TH	10	-	-	P1316L	PVP01_1253600	conserved protein
12	2193280	3.4711	3.2853	3.0747	2.6763	-1.0418	0.5265	MY vs TH	10	-	-	S929	PVP01_1253600	conserved protein
12	2193837	3.4507	3.2524	3.067	2.6651	-1.0118	0.5063	MY vs TH	10	-	-	D744N	PVP01_1253600	conserved protein
12	2196358	3.0337	2.617	3.1951	2.8546	0.2735	0.1054	MY vs ID	-	10	-	-	-	-
12	2197174	3.1381	2.7694	3.2189	2.8905	0.0825	0.0295	MY vs TH; MY vs ID	10	10	-	-	-	-
12	2201854	3.1767	2.827	2.8875	2.4109	-0.7851	0.3641	MY vs TH	10	-	-	V542	PVP01_1253800	conserved protein
12	2207522	2.6334	2.0729	3.3735	3.1296	1.6372	0.9931	MY vs ID	-	10	-	L539	PVP01_1253900	dynactin subunit 4, putative
12	2208962	2.8398	2.3455	3.194	2.853	0.7289	0.3316	MY vs ID	-	10	-	-	-	-
12	2216292	3.0707	2.6705	2.8805	2.4011	-0.5512	0.2355	MY vs TH	10	-	-	-	PVP01_1254300	U1 snRNA associated protein, putative
12	2216460	3.2889	2.9975	2.2825	1.6486	-2.4676	1.8664	MY vs TH	10	-	-	N58	PVP01_1254300	U1 snRNA associated protein, putative
12	2216491	3.6352	3.5563	2.9248	2.4625	-1.7809	1.1253	MY vs TH	10	-	-	-	PVP01_1254300	U1 snRNA associated protein, putative
12	2216631	3.6624	3.6024	3.0688	2.6677	-1.5078	0.8807	MY vs TH	10	-	-	-	PVP01_1254300	U1 snRNA associated protein, putative
12	2217165	3.1464	2.7818	3.0315	2.6137	-0.3763	0.1508	MY vs TH	10	-	-	-	PVP01_1254300	U1 snRNA associated protein, putative
12	2217458	3.1357	2.7659	3.0102	2.5832	-0.4008	0.162	MY vs TH	10	-	-	-	PVP01_1254300	U1 snRNA associated protein, putative
12	2218981	3.0565	2.6498	3.1721	2.82	0.1657	0.0613	MY vs TH; MY vs ID	10	10	-	-	PVP01_1254400	conserved protein
12	2221377	3.2283	2.9048	3.34	3.0769	0.1533	0.0564	MY vs TH; MY vs ID	10	10	-	Y2435C	PVP01_1254400	conserved protein
12	2222138	3.532	3.3847	3.2762	2.978	-0.7136	0.3229	MY vs TH; MY vs ID	10	10	-	D2181	PVP01_1254400	conserved protein
12	2222474	3.2911	3.0008	2.2964	1.6645	-2.4401	1.8332	MY vs TH	10	-	-	Q2069H	PVP01_1254400	conserved protein
12	2223596	3.1493	2.7861	2.6862	2.141	-1.1921	0.6322	MY vs TH	10	-	-	D1695E	PVP01_1254400	conserved protein
12	2224148	3.0841	2.69	2.5015	1.9078	-1.4706	0.8496	MY vs TH	10	-	-	F1511L	PVP01_1254400	conserved protein
12	2224724	3.5328	3.386	2.654	2.0994	-2.1734	1.5265	MY vs TH	10	-	-	S1319	PVP01_1254400	conserved protein
12	2225043	3.1643	2.8084	2.8552	2.3664	-0.8315	0.3918	MY vs TH	10	-	-	A1213V	PVP01_1254400	conserved protein
12	2225186	3.1643	2.8084	2.726	2.193	-1.1343	0.5906	MY vs TH	10	-	-	T1165	PVP01_1254400	conserved protein
12	2229250	3.2572	2.9488	2.9728	2.53	-0.7755	0.3585	MY vs TH	10	-	-	-	-	-
12	2229791	2.708	2.1695	3.1941	2.853	1.0403	0.5255	MY vs ID	-	10	-	-	-	-
12	2229891	2.708	2.1695	3.1941	2.853	1.0403	0.5255	MY vs ID	-	10	-	-	-	-
12	2230423	2.6332	2.0727	3.2528	2.9421	1.3547	0.7557	MY vs ID	-	10	-	-	-	-
12	2230660	2.719	2.1839	3.2042	2.8682	1.038	0.5239	MY vs ID	-	10	-	-	-	-
12	2230683	3.2776	2.9801	3.0628	2.6589	-0.6129	0.2676	MY vs TH	10	-	-	-	-	-
12	2233379	3.0805	2.6848	2.7781	2.2622	-0.8141	0.3813	MY vs TH	10	-	-	-	-	-
12	2235868	3.0636	2.6602	2.8882	2.4118	-0.5163	0.2178	MY vs TH	10	-	-	R172K	PVP01_1254600	conserved protein
12	2239590	3.6816	3.635	2.8528	2.3631	-2.0592	1.4036	MY vs TH	10	-	-	V196	PVP01_1254700	DER1-like protein, putative
12	2239773	3.1085	2.7258	2.2606	1.6237	-2.0929	1.4394	MY vs TH	10	-	-	T257	PVP01_1254700	DER1-like protein, putative
12	2239944	3.1022	2.7165	2.2606	1.6237	-2.0779	1.4234	MY vs TH	10	-	-	V314	PVP01_1254700	DER1-like protein, putative
12	2240230	3.5545	3.4217	2.6711	2.1214	-2.1846	1.5388	MY vs TH	10	-	-	-	-	-
12	2240323	3.1399	2.7721	1.9737	1.315	-2.8391	2.3445	MY vs TH	10	-	-	A534	PVP01_1254800	aminomethyltransferase, putative
12	2240827	3.0876	2.6951	2.7669	2.2473	-0.8572	0.4075	MY vs TH	10	-	-	F366	PVP01_1254800	aminomethyltransferase, putative
12	2244388	3.1002	2.7136	3.338	3.0738	0.4511	0.1858	MY vs TH; MY vs ID	10	10	-	-	-	-
12	2249070	3.2282	2.9046	2.5364	1.9508	-1.7295	1.0772	MY vs TH	10	-	-	N862K	PVP01_1255000	rhoptry neck protein 2
12	2258105	3.6968	3.6609	2.9261	2.4644	-1.9232	1.2639	MY vs TH	10	-	-	-	-	-
12	2268769	2.8107	2.3059	3.1409	2.7736	0.6734	0.3004	MY vs ID	-	10	-	-	-	-
12	2269248	2.5812	2.0067	3.2719	2.9714	1.5224	0.8931	MY vs ID	-	10	-	-	-	-
12	2269335	2.5134	1.9224	3.3593	3.1071	1.8871	1.2281	MY vs ID	-	10	-	-	-	-
12	2269522	2.6467	2.0901	3.2657	2.9618	1.3529	0.7543	MY vs ID	-	10	-	-	-	-
12	2269525	2.4962	1.9013	3.3104	3.0307	1.8131	1.1561	MY vs ID	-	10	-	-	-	-
12	2269783	2.7008	2.16	3.1371	2.768	0.924	0.4492	MY vs ID	-	10	-	-	-	-
12	2269830	3.392	3.1587	3.5344	3.3886	0.2221	0.084	MY vs TH; MY vs ID	10	10	-	-	-	-
12	2279920	3.7007	3.6676	3.4425	3.2393	-0.7226	0.328	MY vs TH; MY vs ID	10	10	-	-	-	-
12	2280736	3.442	3.2384	3.3242	3.0523	-0.3884	0.1563	MY vs TH; MY vs ID	10	10	-	-	-	-
12	2283258	3.1021	2.7164	3.564	3.4374	0.9761	0.4828	MY vs TH; MY vs ID	10	10	-	-	PVP01_1255700	E3 SUMO-protein ligase NSE2, putative
12	2284092	3.5679	3.4439	3.4808	3.3012	-0.319	0.1251	MY vs TH; MY vs ID	10	10	-	-	-	-
12	2284359	3.1635	2.8073	2.8847	2.407	-0.7605	0.3497	MY vs TH	10	-	-	-	-	-
12	2284422	3.1767	2.8269	2.8386	2.3438	-0.8996	0.4338	MY vs TH	10	-	-	-	-	-
12	2284501	3.1767	2.8269	2.7491	2.2236	-1.1093	0.573	MY vs TH	10	-	-	-	-	-
12	2284599	3.1182	2.74	2.7424	2.2147	-0.9868	0.4898	MY vs TH	10	-	-	-	-	-
12	2285144	3.0917	2.7011	2.7012	2.1606	-1.0209	0.5124	MY vs TH	10	-	-	-	-	-
12	2285381	3.331	3.0628	2.9091	2.4408	-1.0989	0.5657	MY vs TH	10	-	-	-	-	-
12	2286640	3.2141	2.8832	3.4788	3.2978	0.512	0.2156	MY vs TH; MY vs ID	10	10	-	-	-	-
12	2287580	2.504	1.9108	3.1456	2.7806	1.4088	0.7989	MY vs ID	-	10	-	-	-	-
12	2288189	2.9025	2.4316	3.1747	2.824	0.5356	0.2275	MY vs ID	-	10	-	-	-	-
12	2288210	3.3082	3.0273	3.5117	3.3513	0.3667	0.1464	MY vs TH; MY vs ID	10	10	-	-	-	-
12	2288330	2.9244	2.462	3.8497	3.9272	2.0654	1.4102	MY vs ID	-	10	-	-	-	-
12	2288412	3.3609	3.1097	4.2205	4.613	1.9029	1.2437	MY vs TH; MY vs ID	10	10	-	-	-	-
12	2288413	2.7409	2.2127	3.3433	3.082	1.3124	0.7227	MY vs ID	-	10	-	-	-	-
12	2288439	2.5151	1.9244	3.4585	3.2651	2.1157	1.4638	MY vs ID	-	10	-	-	-	-
12	2288446	2.7528	2.2285	3.713	3.6886	2.1504	1.5014	MY vs ID	-	10	-	-	-	-
12	2289385	2.8672	2.3829	3.5723	3.4512	1.5505	0.9171	MY vs ID	-	10	-	S256	PVP01_1255800	conserved protein
12	2289442	2.868	2.384	3.5468	3.4089	1.4888	0.8647	MY vs ID	-	10	-	G275	PVP01_1255800	conserved protein
12	2289531	2.4047	1.7909	3.2343	2.9139	1.8511	1.1927	MY vs ID	-	10	-	C305Y	PVP01_1255800	conserved protein
12	2289587	2.3388	1.7134	3.2481	2.9349	2.0391	1.3826	MY vs ID	-	10	-	L324	PVP01_1255800	conserved protein
12	2294752	3.0942	2.7048	2.4011	1.7866	-1.7299	1.0776	MY vs TH	10	-	-	-	-	-
12	2295005	3.0728	2.6736	2.4011	1.7866	-1.6794	1.0312	MY vs TH	10	-	-	-	-	-
12	2297615	2.3973	1.782	3.352	3.0957	2.1445	1.495	MY vs ID	-	10	-	-	-	-
12	2297616	2.3984	1.7833	3.352	3.0957	2.1419	1.4921	MY vs ID	-	10	-	-	-	-
12	2297837	2.4137	1.8016	3.352	3.0957	2.1057	1.4531	MY vs ID	-	10	-	-	-	-
12	2297894	2.4384	1.8312	3.2308	2.9085	1.7632	1.1086	MY vs ID	-	10	-	-	-	-
12	2297914	2.3649	1.7438	3.1797	2.8314	1.8172	1.16	MY vs ID	-	10	-	-	-	-
12	2297977	2.3695	1.7493	3.8146	3.8652	3.2939	3.0053	MY vs ID	-	10	-	-	-	-
12	2298151	3.1027	2.7173	4.1746	4.525	2.4052	1.7915	MY vs TH; MY vs ID	10	10	-	-	-	-
12	2298269	2.4716	1.8712	3.9645	4.1333	3.4039	3.1777	MY vs ID	-	10	-	-	-	-
12	2298351	2.3364	1.7106	3.4287	3.2172	2.4679	1.8668	MY vs ID	-	10	-	-	-	-
12	2298589	2.7105	2.1728	3.6226	3.5352	2.0385	1.382	MY vs ID	-	10	-	-	-	-
12	2302610	2.9849	2.5472	3.3039	3.0207	0.6436	0.2841	MY vs ID	-	10	-	Q277H	PVP01_1256000	conserved protein
12	2304297	3.2817	2.9864	3.5931	3.4857	0.62	0.2714	MY vs TH; MY vs ID	10	10	-	-	-	-
12	2305333	3.2345	2.9141	3.3623	3.1118	0.1908	0.0713	MY vs TH; MY vs ID	10	10	-	D200	PVP01_1256100	acetyl-CoA acetyltransferase, putative
12	2306272	3.2009	2.8633	3.4868	3.3108	0.5619	0.2409	MY vs TH; MY vs ID	10	10	-	T18M	PVP01_1256100	acetyl-CoA acetyltransferase, putative
12	2306920	3.1371	2.768	3.1174	2.7388	-0.1531	0.0563	MY vs TH; MY vs ID	10	10	-	-	-	-
12	2307108	3.0374	2.6223	3.1483	2.7846	0.1549	0.0571	MY vs ID	-	10	-	-	-	-
12	2307155	3.0051	2.576	3.1576	2.7985	0.2531	0.0968	MY vs ID	-	10	-	-	-	-
12	2307208	3.0071	2.5788	3.1576	2.7985	0.2485	0.0949	MY vs ID	-	10	-	-	-	-
12	2307263	2.93	2.4698	3.1576	2.7985	0.4306	0.176	MY vs ID	-	10	-	-	-	-
12	2307399	2.8492	2.3583	3.1364	2.7668	0.5715	0.2459	MY vs ID	-	10	-	A27S	PVP01_1256200	conserved protein
12	2307816	3.31	3.0301	3.5774	3.4596	0.5165	0.2179	MY vs TH; MY vs ID	10	10	-	F166V	PVP01_1256200	conserved protein
12	2307847	2.9025	2.4315	3.1417	2.7747	0.4582	0.1892	MY vs ID	-	10	-	G176A	PVP01_1256200	conserved protein
12	2307878	2.9025	2.4315	3.1486	2.785	0.4743	0.197	MY vs ID	-	10	-	G186	PVP01_1256200	conserved protein
12	2307894	2.9025	2.4315	3.3294	3.0603	0.8981	0.4328	MY vs ID	-	10	-	G192C	PVP01_1256200	conserved protein
12	2307981	2.8602	2.3733	3.402	3.1746	1.168	0.6147	MY vs ID	-	10	-	L221V	PVP01_1256200	conserved protein
12	2308013	2.9332	2.4744	3.2765	2.9784	0.7015	0.3161	MY vs ID	-	10	-	S231	PVP01_1256200	conserved protein
12	2308038	2.9677	2.5228	3.2878	2.9958	0.6466	0.2858	MY vs ID	-	10	-	G240S	PVP01_1256200	conserved protein
12	2308072	2.7562	2.233	3.1491	2.7858	0.8212	0.3856	MY vs ID	-	10	-	T251I	PVP01_1256200	conserved protein
12	2308092	3.1838	2.8376	3.5601	3.431	0.7741	0.3577	MY vs TH; MY vs ID	10	10	-	G258C	PVP01_1256200	conserved protein
12	2308683	3.1796	2.8312	3.409	3.1857	0.4299	0.1757	MY vs TH; MY vs ID	10	10	-	-	-	-
12	2309144	3.3839	3.1458	3.4437	3.2412	0.0287	0.0101	MY vs TH; MY vs ID	10	10	-	-	-	-
12	2313090	3.2102	2.8773	2.906	2.4365	-0.8208	0.3854	MY vs TH	10	-	-	S33	PVP01_1256400	S-adenosylmethionine-dependent methyltransferase, putative
12	2316632	3.2441	2.9288	3.4349	3.2271	0.3382	0.1336	MY vs TH; MY vs ID	10	10	-	-	PVP01_1256500	conserved protein
12	2317003	3.3182	3.0428	3.7796	3.8039	0.971	0.4794	MY vs TH; MY vs ID	10	10	-	-	PVP01_1256500	conserved protein
12	2317065	3.2861	2.9931	3.9999	4.1982	1.563	0.9279	MY vs TH; MY vs ID	10	10	-	-	PVP01_1256500	conserved protein
12	2317153	3.248	2.9348	3.8887	3.9967	1.3923	0.7856	MY vs TH; MY vs ID	10	10	-	-	PVP01_1256500	conserved protein
12	2319248	2.689	2.1447	3.1566	2.797	0.9975	0.4969	MY vs ID	-	10	-	G817R	PVP01_1256500	conserved protein
12	2329710	2.903	2.4323	3.3612	3.1101	0.9712	0.4796	MY vs ID	-	10	-	R1595I	PVP01_1256600	zinc finger protein, putative
12	2329860	2.9719	2.5287	3.6119	3.5172	1.3961	0.7886	MY vs ID	-	10	-	A1645G	PVP01_1256600	zinc finger protein, putative
12	2329969	3.0694	2.6686	3.247	2.9332	0.3106	0.1214	MY vs TH; MY vs ID	10	10	-	T1681	PVP01_1256600	zinc finger protein, putative
12	2330298	2.9976	2.5653	3.3527	3.0968	0.728	0.331	MY vs ID	-	10	-	E1791G	PVP01_1256600	zinc finger protein, putative
12	2330344	2.9976	2.5653	3.3527	3.0968	0.728	0.331	MY vs ID	-	10	-	L1806	PVP01_1256600	zinc finger protein, putative
12	2330406	2.9618	2.5144	3.3527	3.0968	0.8127	0.3805	MY vs ID	-	10	-	K1827R	PVP01_1256600	zinc finger protein, putative
12	2330495	3.0095	2.5823	3.277	2.9791	0.5223	0.2208	MY vs ID	-	10	-	-	-	-
12	2330590	3.0095	2.5823	3.277	2.9791	0.5223	0.2208	MY vs ID	-	10	-	-	-	-
12	2330891	3.0103	2.5834	3.5065	3.3429	1.0581	0.5376	MY vs ID	-	10	-	-	-	-
12	2331162	2.953	2.502	3.2174	2.8882	0.5164	0.2178	MY vs ID	-	10	-	-	-	-
12	2331195	3.2814	2.986	3.5316	3.384	0.4766	0.1982	MY vs TH; MY vs ID	10	10	-	-	-	-
12	2338161	2.3421	1.7173	3.1915	2.8491	1.8985	1.2394	MY vs ID	-	10	-	N438	PVP01_1256900	signal recognition particle subunit SRP54, putative
12	2338385	2.3961	1.7806	3.1709	2.8183	1.7229	1.0711	MY vs ID	-	10	-	-	-	-
12	2338494	2.6415	2.0833	3.1644	2.8086	1.1281	0.5862	MY vs ID	-	10	-	-	-	-
12	2339594	3.2358	2.9162	2.9183	2.4536	-0.8525	0.4046	MY vs TH	10	-	-	-	-	-
12	2345733	3.069	2.668	2.9813	2.542	-0.3111	0.1216	MY vs TH	10	-	-	-	-	-
12	2345873	3.482	3.3031	3.2439	2.9284	-0.6713	0.2993	MY vs TH; MY vs ID	10	10	-	-	-	-
12	2346025	3.2117	2.8795	2.9756	2.534	-0.6613	0.2938	MY vs TH	10	-	-	-	-	-
12	2346034	3.331	3.0628	2.8219	2.3211	-1.3033	0.7156	MY vs TH	10	-	-	-	-	-
12	2346149	3.2282	2.9046	3.0617	2.6574	-0.4986	0.209	MY vs TH	10	-	-	-	-	-
12	2346152	3.1479	2.784	2.783	2.2688	-0.9619	0.4735	MY vs TH	10	-	-	-	-	-
12	2357999	2.2558	1.6183	3.397	3.1667	2.584	2.0103	MY vs ID	-	10	-	S718N	PVP01_1257500	AP2 domain transcription factor, putative
12	2358598	2.4387	1.8314	3.1995	2.8612	1.6894	1.0403	MY vs ID	-	10	-	A518	PVP01_1257500	AP2 domain transcription factor, putative
12	2358708	2.4387	1.8314	3.1995	2.8612	1.6894	1.0403	MY vs ID	-	10	-	H482N	PVP01_1257500	AP2 domain transcription factor, putative
12	2358830	2.7047	2.1652	3.2983	3.012	1.2924	0.7073	MY vs ID	-	10	-	G441D	PVP01_1257500	AP2 domain transcription factor, putative
12	2358842	2.6389	2.08	3.1292	2.7562	1.0515	0.5331	MY vs ID	-	10	-	R437T	PVP01_1257500	AP2 domain transcription factor, putative
12	2358861	2.242	1.6028	3.1292	2.7562	1.9891	1.3308	MY vs ID	-	10	-	Q431K	PVP01_1257500	AP2 domain transcription factor, putative
12	2359202	2.5061	1.9134	3.1292	2.7562	1.3653	0.7641	MY vs ID	-	10	-	L317R	PVP01_1257500	AP2 domain transcription factor, putative
12	2360399	2.6154	2.05	3.4042	3.1781	1.7515	1.0977	MY vs ID	-	10	-	-	-	-
12	2363132	3.339	3.0753	2.4154	1.8036	-2.2746	1.6396	MY vs TH	10	-	-	-	-	-
12	2363137	3.2428	2.9268	3.1048	2.7203	-0.4322	0.1768	MY vs TH	10	-	-	-	-	-
12	2363215	3.0623	2.6583	3.048	2.6376	-0.1387	0.0508	MY vs TH	10	-	-	-	-	-
12	2363786	3.0882	2.696	2.8586	2.371	-0.6439	0.2843	MY vs TH	10	-	-	-	-	-
12	2365423	3.094	2.7045	3.0842	2.6902	-0.1289	0.047	MY vs TH	10	-	-	-	-	-
12	2365531	3.1527	2.7911	3.0842	2.6902	-0.2675	0.1029	MY vs TH	10	-	-	-	-	-
12	2365552	3.1494	2.7862	3.0842	2.6902	-0.2597	0.0996	MY vs TH	10	-	-	-	-	-
12	2365556	3.134	2.7633	3.0842	2.6902	-0.2233	0.0844	MY vs TH	10	-	-	-	-	-
12	2365784	3.1636	2.8073	3.0655	2.6629	-0.3372	0.1331	MY vs TH	10	-	-	-	-	-
12	2365836	3.0996	2.7127	3.1525	2.7908	0.018	0.0063	MY vs TH; MY vs ID	10	10	-	-	-	-
12	2365945	3.1945	2.8536	2.8448	2.3522	-0.9271	0.4512	MY vs TH	10	-	-	-	-	-
12	2366336	2.7215	2.1872	3.2315	2.9096	1.0961	0.5638	MY vs ID	-	10	-	-	-	-
12	2366383	2.9697	2.5256	3.3212	3.0475	0.72	0.3265	MY vs ID	-	10	-	-	-	-
12	2366385	2.8796	2.3999	3.3212	3.0475	0.9328	0.4548	MY vs ID	-	10	-	-	-	-
12	2366601	2.9016	2.4303	3.1599	2.8018	0.503	0.2112	MY vs ID	-	10	-	-	-	-
12	2366782	2.7608	2.2391	3.3412	3.0788	1.2605	0.683	MY vs ID	-	10	-	-	-	-
12	2366869	2.8086	2.3031	3.44	3.2352	1.3789	0.7749	MY vs ID	-	10	-	-	-	-
12	2366933	2.698	2.1564	3.4801	3.3	1.7342	1.0815	MY vs ID	-	10	-	-	-	-
12	2367040	2.7389	2.2101	3.4101	3.1875	1.4736	0.852	MY vs ID	-	10	-	-	-	-
12	2367056	2.6496	2.0937	3.4362	3.2293	1.7457	1.0923	MY vs ID	-	10	-	-	-	-
12	2367294	2.9454	2.4915	3.438	3.2321	1.051	0.5328	MY vs ID	-	10	-	-	-	-
12	2370262	3.0752	2.677	2.6823	2.1359	-1.0261	0.5159	MY vs TH	10	-	-	-	-	-
12	2371623	3.0626	2.6588	3.0066	2.578	-0.2367	0.09	MY vs TH	10	-	-	P390S	PVP01_1257600	crossover junction endonuclease MUS81, putative
12	2372110	3.0626	2.6588	3.1101	2.7281	0.0058	0.002	MY vs TH	10	-	-	G552E	PVP01_1257600	crossover junction endonuclease MUS81, putative
12	2372219	2.5805	2.0059	3.1832	2.8366	1.316	0.7255	MY vs ID	-	10	-	S588R	PVP01_1257600	crossover junction endonuclease MUS81, putative
12	2378100	2.5385	1.9534	3.2002	2.8622	1.4551	0.8367	MY vs ID	-	10	-	-	PVP01_1257700	transcription factor IIIb subunit, putative
12	2378158	2.5399	1.9551	3.1431	2.7768	1.3181	0.727	MY vs ID	-	10	-	-	PVP01_1257700	transcription factor IIIb subunit, putative
12	2378182	2.5042	1.9111	3.2028	2.8662	1.5423	0.9101	MY vs ID	-	10	-	-	PVP01_1257700	transcription factor IIIb subunit, putative
12	2378433	2.5451	1.9616	3.2028	2.8662	1.4456	0.8289	MY vs ID	-	10	-	-	-	-
12	2378440	2.845	2.3525	3.3654	3.1168	1.1182	0.5793	MY vs ID	-	10	-	-	-	-
12	2378632	2.4902	1.8939	3.2905	3	1.7808	1.1253	MY vs ID	-	10	-	-	-	-
12	2378752	2.4478	1.8425	3.1317	2.7599	1.5089	0.8816	MY vs ID	-	10	-	-	-	-
12	2381557	2.8682	2.3843	3.7387	3.7329	1.9379	1.2788	MY vs ID	-	10	-	-	-	-
12	2382008	2.9026	2.4317	3.3345	3.0682	0.9097	0.4401	MY vs ID	-	10	-	-	-	-
12	2382092	2.9506	2.4988	3.3345	3.0682	0.7962	0.3707	MY vs ID	-	10	-	-	-	-
12	2382260	3.1319	2.7603	3.2863	2.9934	0.2549	0.0976	MY vs TH; MY vs ID	10	10	-	-	-	-
12	2382445	2.6807	2.1339	3.1354	2.7654	0.9672	0.477	MY vs ID	-	10	-	-	-	-
12	2382501	2.6755	2.1271	3.1354	2.7654	0.9796	0.4851	MY vs ID	-	10	-	-	-	-
12	2391799	3.1778	2.8286	2.697	2.1551	-1.234	0.6632	MY vs TH	10	-	-	-	-	-
12	2391904	3.2081	2.8741	2.697	2.1551	-1.3054	0.7173	MY vs TH	10	-	-	-	-	-
12	2392035	3.2093	2.8759	2.697	2.1551	-1.3083	0.7195	MY vs TH	10	-	-	-	-	-
12	2392104	3.1755	2.8251	2.697	2.1551	-1.2285	0.659	MY vs TH	10	-	-	-	-	-
12	2392206	3.2094	2.8761	2.697	2.1551	-1.3087	0.7198	MY vs TH	10	-	-	-	-	-
12	2392263	3.2526	2.9418	2.697	2.1551	-1.4107	0.8004	MY vs TH	10	-	-	-	-	-
12	2392325	3.1072	2.7238	2.697	2.1551	-1.0671	0.5438	MY vs TH	10	-	-	-	-	-
12	2394433	3.0824	2.6875	2.4624	1.8601	-1.5584	0.9239	MY vs TH	10	-	-	Q230L	PVP01_1258000	gamete egress and sporozoite traversal protein, putative
12	2398464	2.4357	1.8279	3.4161	3.1971	2.2039	1.5602	MY vs ID	-	10	-	T152S	PVP01_1258200	Appr-1-p processing domain protein
12	2398470	2.4466	1.841	3.3569	3.1033	2.0392	1.3827	MY vs ID	-	10	-	R154Q	PVP01_1258200	Appr-1-p processing domain protein
12	2399159	2.5746	1.9985	3.7461	3.7457	2.6489	2.0928	MY vs ID	-	10	-	-	-	-
12	2407957	3.0231	2.6018	3.7697	3.7866	1.6446	0.9998	MY vs ID	-	10	-	E860G	PVP01_1258500	conserved protein
12	2407958	2.9983	2.5663	3.7697	3.7866	1.7032	1.0529	MY vs ID	-	10	-	E860	PVP01_1258500	conserved protein
12	2408042	3.3203	3.0461	3.5401	3.398	0.4047	0.1639	MY vs TH; MY vs ID	10	10	-	R888	PVP01_1258500	conserved protein
12	2408052	2.9097	2.4416	3.6144	3.5214	1.5488	0.9156	MY vs ID	-	10	-	L892	PVP01_1258500	conserved protein
12	2408066	2.7774	2.2613	3.7415	3.7376	2.1589	1.5107	MY vs ID	-	10	-	A896	PVP01_1258500	conserved protein
12	2408314	2.7777	2.2616	3.3637	3.114	1.2731	0.6926	MY vs ID	-	10	-	G979A	PVP01_1258500	conserved protein
12	2408317	2.8776	2.3971	3.1464	2.7818	0.5281	0.2237	MY vs ID	-	10	-	G980D	PVP01_1258500	conserved protein
12	2409198	2.673	2.1239	3.1451	2.7798	1.0084	0.5041	MY vs ID	-	10	-	R1274	PVP01_1258500	conserved protein
12	2409326	2.673	2.1239	3.1949	2.8542	1.125	0.584	MY vs ID	-	10	-	R1316	PVP01_1258500	conserved protein
12	2409440	2.673	2.1239	3.1219	2.7454	0.9539	0.4683	MY vs ID	-	10	-	V1354	PVP01_1258500	conserved protein
12	2410100	2.5501	1.9678	3.2679	2.9651	1.5863	0.9482	MY vs ID	-	10	-	F1574	PVP01_1258500	conserved protein
12	2410186	3.3896	3.1549	3.1205	2.7434	-0.7421	0.3391	MY vs TH; MY vs ID	10	10	-	A1603G	PVP01_1258500	conserved protein
12	2410907	3.2061	2.8711	2.8866	2.4095	-0.8567	0.4071	MY vs TH	10	-	-	Y1843	PVP01_1258500	conserved protein
12	2411083	3.0472	2.6364	3.2168	2.8873	0.2924	0.1135	MY vs ID	-	10	-	S1902C	PVP01_1258500	conserved protein
12	2415415	3.2883	2.9965	2.7684	2.2492	-1.3278	0.7346	MY vs TH	10	-	-	-	-	-
12	2418275	3.0568	2.6503	3.1225	2.7464	0.0489	0.0173	MY vs TH; MY vs ID	10	10	-	P816L	PVP01_1258600	ubiquitin-protein ligase, putative
12	2419488	2.7293	2.1974	3.5423	3.4017	1.8061	1.1493	MY vs ID	-	10	-	-	-	-
12	2419526	2.8811	2.4019	3.5423	3.4017	1.4476	0.8305	MY vs ID	-	10	-	-	-	-
12	2419580	3.0008	2.5698	3.1989	2.8603	0.3601	0.1434	MY vs ID	-	10	-	-	-	-
12	2419751	3.0756	2.6776	2.7722	2.2543	-0.8164	0.3827	MY vs TH	10	-	-	-	-	-
12	2427795	2.8088	2.3034	3.2073	2.873	0.8334	0.3929	MY vs ID	-	10	-	-	PVP01_1258800	condensin-2 complex subunit G2, putative
12	2431170	3.3422	3.0803	2.8687	2.3849	-1.2202	0.6529	MY vs TH	10	-	-	S547P	PVP01_1258800	condensin-2 complex subunit G2, putative
12	2432790	3.1624	2.8056	2.9911	2.556	-0.5085	0.2139	MY vs TH	10	-	-	-	PVP01_1258800	condensin-2 complex subunit G2, putative
12	2433985	3.1229	2.7469	3.3021	3.0179	0.3134	0.1226	MY vs TH; MY vs ID	10	10	-	P148T	PVP01_1258900	conserved protein
12	2434289	3.3665	3.1185	3.0264	2.6065	-0.908	0.439	MY vs TH	10	-	-	R46	PVP01_1258900	conserved protein
12	2434290	3.3665	3.1185	3.0264	2.6065	-0.908	0.439	MY vs TH	10	-	-	R46L	PVP01_1258900	conserved protein
12	2435199	3.504	3.3388	2.4358	1.828	-2.6165	2.0514	MY vs TH	10	-	-	-	-	-
12	2439355	2.9114	2.444	3.2821	2.987	0.766	0.3529	MY vs ID	-	10	-	R1222W	PVP01_1259000	U3 small nucleolar RNA-associated protein 12, putative
12	2441015	3.071	2.6709	3.0951	2.7061	-0.049	0.0173	MY vs TH	10	-	-	-	-	-
12	2441242	3.3142	3.0367	2.9156	2.4498	-1.0441	0.528	MY vs TH	10	-	-	-	-	-
12	2441243	3.2602	2.9534	2.9156	2.4498	-0.9166	0.4445	MY vs TH	10	-	-	-	-	-
12	2441305	3.2886	2.9971	2.9415	2.4859	-0.923	0.4485	MY vs TH	10	-	-	-	-	-
12	2441608	3.1544	2.7937	3.1262	2.7519	-0.1731	0.0642	MY vs TH; MY vs ID	10	10	-	V43L	PVP01_1259100	multidrug resistance protein 2, putative
12	2443288	2.9689	2.5245	3.2626	2.957	0.5846	0.2527	MY vs ID	-	10	-	A603T	PVP01_1259100	multidrug resistance protein 2, putative
12	2448266	3.2552	2.9458	2.9902	2.5547	-0.73	0.3322	MY vs TH	10	-	-	R1547K	PVP01_1259200	calponin homology domain-containing protein, putative
12	2448817	3.1737	2.8225	3.2547	2.9449	0.0822	0.0294	MY vs TH; MY vs ID	10	10	-	G1363	PVP01_1259200	calponin homology domain-containing protein, putative
12	2449669	3.1204	2.7432	3.3329	3.0658	0.3916	0.1578	MY vs TH; MY vs ID	10	10	-	I1079M	PVP01_1259200	calponin homology domain-containing protein, putative
12	2450140	3.2619	2.956	2.1018	1.4489	-2.8272	2.3284	MY vs TH	10	-	-	L922	PVP01_1259200	calponin homology domain-containing protein, putative
12	2450234	3.1084	2.7256	2.2612	1.6244	-2.0912	1.4376	MY vs TH	10	-	-	T891N	PVP01_1259200	calponin homology domain-containing protein, putative
12	2450456	3.698	3.663	2.6849	2.1393	-2.4913	1.8952	MY vs TH	10	-	-	E817A	PVP01_1259200	calponin homology domain-containing protein, putative
12	2450459	3.2023	2.8654	2.1829	1.537	-2.4964	1.9015	MY vs TH	10	-	-	G816V	PVP01_1259200	calponin homology domain-containing protein, putative
12	2450542	3.0525	2.6441	2.2002	1.556	-2.1021	1.4492	MY vs TH	10	-	-	I788	PVP01_1259200	calponin homology domain-containing protein, putative
12	2453993	2.4358	1.8281	3.2186	2.89	1.7406	1.0875	MY vs ID	-	10	-	-	-	-
12	2454103	2.4095	1.7966	3.285	2.9915	1.9586	1.2997	MY vs ID	-	10	-	-	-	-
12	2454285	2.4643	1.8623	3.2141	2.8833	1.6631	1.0164	MY vs ID	-	10	-	-	-	-
12	2454337	2.4643	1.8623	3.1301	2.7576	1.4662	0.8459	MY vs ID	-	10	-	-	-	-
12	2454418	2.4643	1.8623	3.1714	2.819	1.5631	0.928	MY vs ID	-	10	-	-	-	-
12	2454687	3.0666	2.6646	3.3412	3.0788	0.5379	0.2287	MY vs TH; MY vs ID	10	10	-	-	-	-
12	2456422	3.2075	2.8732	2.4904	1.8941	-1.7883	1.1324	MY vs TH	10	-	-	F293	PVP01_1259300	conserved protein
12	2460551	2.6992	2.1579	3.1591	2.8006	0.9793	0.4849	MY vs ID	-	10	-	-	-	-
12	2460748	2.6868	2.1418	3.1591	2.8006	1.0085	0.5042	MY vs ID	-	10	-	-	-	-
12	2463736	3.8902	3.9992	3.0058	2.577	-2.1932	1.5483	MY vs TH	10	-	-	-	PVP01_1259700	mitochondrial ribosomal protein S14 precursor, putative
12	2463744	4.5868	5.3467	3.0193	2.5963	-3.8072	3.8522	MY vs TH	10	-	-	-	PVP01_1259700	mitochondrial ribosomal protein S14 precursor, putative
12	2463822	4.5509	5.2724	3.3461	3.0863	-2.957	2.5077	MY vs TH; MY vs ID	10	10	-	-	PVP01_1259700	mitochondrial ribosomal protein S14 precursor, putative
12	2463827	4.2647	4.6986	3.8975	4.0124	-0.9888	0.4911	MY vs TH; MY vs ID	10	10	-	-	PVP01_1259700	mitochondrial ribosomal protein S14 precursor, putative
12	2463868	4.8314	5.8677	4.1319	4.444	-1.7782	1.1228	MY vs TH; MY vs ID	10	10	-	-	PVP01_1259700	mitochondrial ribosomal protein S14 precursor, putative
12	2463875	3.6787	3.6301	3.9443	4.0967	0.5051	0.2122	MY vs TH; MY vs ID	10	10	-	-	PVP01_1259700	mitochondrial ribosomal protein S14 precursor, putative
12	2463886	3.7123	3.6874	4.3639	4.8936	1.409	0.7991	MY vs TH; MY vs ID	10	10	-	-	PVP01_1259700	mitochondrial ribosomal protein S14 precursor, putative
12	2463959	3.5476	3.4103	4.2932	4.7543	1.6325	0.9889	MY vs TH; MY vs ID	10	10	-	R42	PVP01_1259700	mitochondrial ribosomal protein S14 precursor, putative
12	2464093	3.3695	3.1232	3.5213	3.367	0.2443	0.0931	MY vs TH; MY vs ID	10	10	-	-	-	-
12	2464192	3.398	3.1682	3.3557	3.1015	-0.2107	0.0793	MY vs TH; MY vs ID	10	10	-	-	-	-
12	2464282	3.2096	2.8764	3.9204	4.0536	1.5573	0.923	MY vs TH; MY vs ID	10	10	-	-	-	-
12	2464372	3.2357	2.9159	3.1168	2.738	-0.3871	0.1557	MY vs TH; MY vs ID	10	10	-	-	-	-
12	2464557	3.1744	2.8235	3.3206	3.0466	0.2352	0.0893	MY vs TH; MY vs ID	10	10	-	-	-	-
12	2464794	3.1175	2.7389	3.3206	3.0466	0.3697	0.1477	MY vs TH; MY vs ID	10	10	-	-	-	-
12	2464943	3.4565	3.2619	3.5822	3.4676	0.1815	0.0675	MY vs TH; MY vs ID	10	10	-	-	-	-
12	2464992	3.0389	2.6244	3.2371	2.9181	0.3596	0.1432	MY vs ID	-	10	-	-	-	-
12	2465493	3.1619	2.8048	3.1637	2.8075	-0.103	0.0372	MY vs TH; MY vs ID	10	10	-	D420	PVP01_1259800	conserved protein
12	2465919	3.4326	3.2235	3.4562	3.2614	-0.0571	0.0203	MY vs TH; MY vs ID	10	10	-	D278E	PVP01_1259800	conserved protein
12	2465992	3.6895	3.6484	3.6699	3.615	-0.1633	0.0603	MY vs TH; MY vs ID	10	10	-	N254S	PVP01_1259800	conserved protein
12	2466009	3.4674	3.2794	3.4969	3.3273	-0.044	0.0155	MY vs TH; MY vs ID	10	10	-	V248	PVP01_1259800	conserved protein
12	2466016	3.1744	2.8234	3.2109	2.8784	-0.0218	0.0076	MY vs TH; MY vs ID	10	10	-	S246T	PVP01_1259800	conserved protein
12	2466085	3.1313	2.7594	3.4546	3.2587	0.6507	0.288	MY vs TH; MY vs ID	10	10	-	R223K	PVP01_1259800	conserved protein
12	2466535	3.0677	2.6662	2.8557	2.3671	-0.6022	0.262	MY vs TH	10	-	-	A73V	PVP01_1259800	conserved protein
12	2470882	2.6085	2.0412	3.1363	2.7668	1.1403	0.5949	MY vs ID	-	10	-	-	PVP01_1260000	40S ribosomal protein S5, putative
12	2478602	2.4766	1.8773	3.2182	2.8895	1.6437	0.9989	MY vs ID	-	10	-	-	-	-
12	2488272	2.3188	1.6903	3.6565	3.5922	3.0431	2.6304	MY vs ID	-	10	-	T1940	PVP01_1260500	conserved protein
12	2488415	2.0384	1.3819	3.4017	3.1742	3.1086	2.7259	MY vs ID	-	10	-	G1893R	PVP01_1260500	conserved protein
12	2501748	2.8573	2.3693	3.1581	2.7991	0.6035	0.2626	MY vs ID	-	10	-	Q775E	PVP01_1260700	conserved protein
12	2502075	2.8815	2.4025	3.124	2.7486	0.4665	0.1932	MY vs ID	-	10	-	E666K	PVP01_1260700	conserved protein
12	2502685	2.7737	2.2563	3.387	3.1509	1.3373	0.7421	MY vs ID	-	10	-	Y462	PVP01_1260700	conserved protein
12	2503197	3.2899	2.9991	3.6166	3.5251	0.6557	0.2907	MY vs TH; MY vs ID	10	10	-	H292N	PVP01_1260700	conserved protein
12	2503302	2.8537	2.3644	3.2512	2.9396	0.83	0.3909	MY vs ID	-	10	-	T257P	PVP01_1260700	conserved protein
12	2503311	3.8938	4.0058	3.7646	3.7777	-0.4241	0.1729	MY vs TH; MY vs ID	10	10	-	R254G	PVP01_1260700	conserved protein
12	2503324	3.8938	4.0058	3.8033	3.8453	-0.3333	0.1314	MY vs TH; MY vs ID	10	10	-	T249	PVP01_1260700	conserved protein
12	2503384	3.3344	3.0681	3.22	2.8922	-0.3785	0.1518	MY vs TH; MY vs ID	10	10	-	L229F	PVP01_1260700	conserved protein
12	2503397	3.3794	3.1388	3.3227	3.0499	-0.2441	0.093	MY vs TH; MY vs ID	10	10	-	Q225P	PVP01_1260700	conserved protein
12	2503440	3.7204	3.7014	3.4683	3.2809	-0.7086	0.32	MY vs TH; MY vs ID	10	10	-	D211N	PVP01_1260700	conserved protein
12	2503658	2.9205	2.4566	3.2155	2.8853	0.5886	0.2548	MY vs ID	-	10	-	C138F	PVP01_1260700	conserved protein
12	2512441	2.5443	1.9605	3.1377	2.7688	1.295	0.7093	MY vs ID	-	10	-	-	-	-
12	2512476	2.5572	1.9767	3.2804	2.9844	1.5989	0.9593	MY vs ID	-	10	-	-	-	-
12	2512477	2.5572	1.9767	3.2804	2.9844	1.5989	0.9593	MY vs ID	-	10	-	-	-	-
12	2512573	2.5909	2.019	3.2804	2.9844	1.5193	0.8904	MY vs ID	-	10	-	-	-	-
12	2512742	2.968	2.5233	3.688	3.6459	1.5835	0.9458	MY vs ID	-	10	-	-	-	-
12	2512756	2.7213	2.1869	3.4337	3.2253	1.5705	0.9344	MY vs ID	-	10	-	-	-	-
12	2512877	3.3823	3.1434	3.5502	3.4145	0.2819	0.109	MY vs TH; MY vs ID	10	10	-	-	-	-
12	2513084	2.2399	1.6003	3.2909	3.0005	2.373	1.7534	MY vs ID	-	10	-	-	-	-
12	2513090	2.1049	1.4522	3.4716	3.2861	3.1153	2.7357	MY vs ID	-	10	-	-	-	-
12	2513296	2.0885	1.4347	3.3017	3.0172	2.7558	2.2325	MY vs ID	-	10	-	-	-	-
12	2513509	2.0885	1.4347	3.274	2.9746	2.691	2.1473	MY vs ID	-	10	-	-	-	-
12	2513636	2.0885	1.4347	3.2953	3.0073	2.7408	2.2127	MY vs ID	-	10	-	-	-	-
12	2513821	2.0885	1.4347	3.2079	2.8739	2.5362	1.9505	MY vs ID	-	10	-	-	-	-
12	2514414	2.2745	1.6394	3.2886	2.997	2.286	1.6526	MY vs ID	-	10	-	-	-	-
12	2520998	2.4559	1.8522	3.3343	3.068	1.9644	1.3056	MY vs ID	-	10	-	-	-	-
12	2521609	2.3978	1.7827	3.6155	3.5233	2.7605	2.2388	MY vs ID	-	10	-	-	-	-
12	2521686	2.6774	2.1296	3.3539	3.0987	1.4872	0.8634	MY vs ID	-	10	-	-	-	-
12	2522607	2.7259	2.1929	3.6911	3.6511	2.1627	1.5148	MY vs ID	-	10	-	-	-	-
12	2522763	3.1296	2.7569	3.7495	3.7516	1.3458	0.7487	MY vs TH; MY vs ID	10	10	-	-	-	-
12	2522818	2.8916	2.4165	3.8331	3.8977	2.1037	1.451	MY vs ID	-	10	-	G18	PVP01_1261200	conserved protein
12	2522875	3.0312	2.6133	3.8185	3.872	1.7399	1.0869	MY vs ID	-	10	-	F37L	PVP01_1261200	conserved protein
12	2522876	3.0056	2.5767	3.9504	4.1078	2.1094	1.4571	MY vs ID	-	10	-	A38P	PVP01_1261200	conserved protein
12	2522914	2.9937	2.5598	3.8223	3.8786	1.8372	1.1793	MY vs ID	-	10	-	C50	PVP01_1261200	conserved protein
12	2522962	2.9441	2.4897	3.7884	3.8192	1.875	1.2162	MY vs ID	-	10	-	G66	PVP01_1261200	conserved protein
12	2523009	2.9583	2.5096	3.3633	3.1134	0.8456	0.4004	MY vs ID	-	10	-	R82T	PVP01_1261200	conserved protein
12	2524319	2.4193	1.8082	3.1583	2.7995	1.6387	0.9945	MY vs ID	-	10	-	R519S	PVP01_1261200	conserved protein
12	2529247	2.2293	1.5885	3.2999	3.0144	2.4191	1.808	MY vs ID	-	10	-	A153T	PVP01_1261300	conserved protein
12	2531944	2.5249	1.9365	3.2673	2.9643	1.6446	0.9998	MY vs ID	-	10	-	K679N	PVP01_1261400	RNA-binding protein, putative
12	2544667	3.2078	2.8737	2.264	1.6275	-2.3195	1.6911	MY vs TH	10	-	-	-	-	-
12	2545073	3.8555	3.9375	2.9637	2.5172	-2.21	1.5669	MY vs TH	10	-	-	-	-	-
12	2545198	3.4749	3.2916	2.7084	2.1701	-1.9091	1.2499	MY vs TH	10	-	-	-	-	-
12	2545315	3.8231	3.8802	2.9495	2.4972	-2.1668	1.5193	MY vs TH	10	-	-	-	-	-
12	2545483	3.2382	2.9198	2.9657	2.52	-0.7471	0.342	MY vs TH	10	-	-	-	-	-
12	2547563	2.3389	1.7135	3.3206	3.0466	2.2087	1.5655	MY vs ID	-	10	-	I19V	PVP01_1261700	mitochondrial ribosomal protein S29 precursor, putative
12	2547605	2.1582	1.5099	3.2878	2.9958	2.5588	1.9786	MY vs ID	-	10	-	R5W	PVP01_1261700	mitochondrial ribosomal protein S29 precursor, putative
12	2547687	2.4327	1.8243	3.4263	3.2134	2.2349	1.5948	MY vs ID	-	10	-	-	-	-
12	2552199	2.7727	2.255	3.2438	2.9283	1.0039	0.5011	MY vs ID	-	10	-	-	-	-
12	2556397	2.8477	2.3562	3.2037	2.8674	0.7328	0.3338	MY vs ID	-	10	-	-	-	-
12	2556749	2.8603	2.3734	3.2037	2.8674	0.703	0.3169	MY vs ID	-	10	-	-	-	-
12	2557051	3.003	2.5729	3.2131	2.8817	0.3882	0.1562	MY vs ID	-	10	-	G19E	PVP01_1262000	conserved protein
12	2557246	2.8954	2.4217	3.2131	2.8817	0.6424	0.2835	MY vs ID	-	10	-	E84A	PVP01_1262000	conserved protein
12	2557978	2.8231	2.3227	3.2474	2.9338	0.8934	0.4299	MY vs ID	-	10	-	V328E	PVP01_1262000	conserved protein
12	2559497	3.0721	2.6725	2.8481	2.3567	-0.6304	0.277	MY vs TH	10	-	-	-	-	-
12	2560415	2.8332	2.3365	3.358	3.105	1.1286	0.5866	MY vs ID	-	10	-	-	-	-
12	2560792	2.5495	1.9671	3.6117	3.5168	2.3933	1.7773	MY vs ID	-	10	-	-	-	-
12	2560853	2.5797	2.0049	3.5083	3.3458	2.0796	1.4253	MY vs ID	-	10	-	-	-	-
12	2560978	2.8302	2.3324	3.8071	3.852	2.1881	1.5427	MY vs ID	-	10	-	-	-	-
12	2580468	2.6289	2.0672	3.9386	4.0865	2.9719	2.5287	MY vs ID	-	10	-	T33A	PVP01_1262700	1-acyl-sn-glycerol-3-phosphate acyltransferase, putative
12	2580485	3.4152	3.1956	2.1703	1.5231	-3.029	2.6102	MY vs TH	10	-	-	S27F	PVP01_1262700	1-acyl-sn-glycerol-3-phosphate acyltransferase, putative
12	2580604	3.2366	2.9173	2.5276	1.9399	-1.7696	1.1147	MY vs TH	10	-	-	-	-	-
12	2580832	3.2313	2.9093	3.6149	3.5222	0.7902	0.3671	MY vs TH; MY vs ID	10	10	-	-	-	-
12	2580892	3.3336	3.0669	3.6149	3.5222	0.5485	0.2341	MY vs TH; MY vs ID	10	10	-	-	-	-
12	2581055	3.4421	3.2387	2.069	1.414	-3.3299	3.0611	MY vs TH	10	-	-	-	-	-
12	2581131	3.3793	3.1387	3.3515	3.0948	-0.1767	0.0656	MY vs TH; MY vs ID	10	10	-	-	-	-
12	2581164	3.5093	3.3475	3.1086	2.7258	-1.0528	0.534	MY vs TH	10	-	-	-	-	-
12	2581285	3.3928	3.16	3.1842	2.8381	-0.6006	0.2611	MY vs TH; MY vs ID	10	10	-	-	-	-
12	2581303	3.234	2.9134	3.3971	3.1669	0.2736	0.1054	MY vs TH; MY vs ID	10	10	-	-	-	-
12	2581739	3.1039	2.719	3.1824	2.8355	0.0779	0.0278	MY vs TH; MY vs ID	10	10	-	-	-	-
12	2581880	3.4226	3.2074	2.2615	1.6247	-2.8327	2.3358	MY vs TH	10	-	-	-	-	-
12	2587091	3.0705	2.6701	1.8623	1.2037	-2.9361	2.4784	MY vs TH	10	-	-	G659V	PVP01_1262900	conserved protein
12	2593437	3.0708	2.6706	1.5876	0.9493	-3.5805	3.4648	MY vs TH	10	-	-	E2663Q	PVP01_1262900	conserved protein
12	2593545	3.1542	2.7934	1.4832	0.8601	-4.0222	4.2392	MY vs TH; TH vs ID	10	-	-	G2699C	PVP01_1262900	conserved protein
12	2624445	3.187	2.8423	2.1646	1.5169	-2.503	1.9096	MY vs TH	10	-	-	-	-	-
12	2641494	3.1192	2.7415	2.4697	1.869	-1.6281	0.985	MY vs TH	10	-	-	-	-	-
12	2646080	3.1461	2.7814	2.5462	1.963	-1.5126	0.8848	MY vs TH	10	-	-	-	-	-
12	2987079	-	-	-	-	-4.3968	4.9592	TH vs ID	-	-	34	T94K	PVP01_1270700	conserved protein
12	2987082	-	-	-	-	-4.5955	5.3649	TH vs ID	-	-	34	V95A	PVP01_1270700	conserved protein
12	2988378	-	-	-	-	-4.0188	4.2329	TH vs ID	-	-	34	-	-	-
12	2988932	-	-	-	-	-4.4932	5.154	TH vs ID	-	-	34	-	-	-
13	155808	1.318	0.727	-0.4296	0.1755	-4.1662	4.509	TH vs ID	-	-	-	I126T	PVP01_1303600	conserved protein
13	815059	0.8422	0.3983	2.7529	2.2286	4.4141	4.9938	TH vs ID	-	-	35	D466E	PVP01_1317300	conserved protein
13	815093	0.7141	0.3232	2.8477	2.3562	4.939	6.1049	TH vs ID	-	-	35	N455I	PVP01_1317300	conserved protein
13	815101	0.8896	0.4275	2.6945	2.1518	4.1653	4.5073	TH vs ID	-	-	35	S452	PVP01_1317300	conserved protein
13	815186	0.8223	0.3863	2.5518	1.9699	3.99	4.1799	TH vs ID	-	-	35	V424A	PVP01_1317300	conserved protein
13	815188	0.8223	0.3863	2.5518	1.9699	3.99	4.1799	TH vs ID	-	-	35	C423	PVP01_1317300	conserved protein
13	815818	0.6306	0.2771	2.5893	2.017	4.5308	5.2309	TH vs ID	-	-	35	P213	PVP01_1317300	conserved protein
13	869784	3.3001	3.0148	2.6237	2.0605	-1.6948	1.0452	MY vs TH	11	-	-	-	-	-
13	869794	3.3001	3.0148	2.572	1.9952	-1.8158	1.1587	MY vs TH	11	-	-	-	-	-
13	869847	3.3001	3.0148	2.8621	2.3759	-1.1361	0.5919	MY vs TH	11	-	-	-	-	-
13	906622	3.1326	2.7613	2.823	2.3226	-0.8322	0.3922	MY vs TH	11	-	-	S1583N	PVP01_1320000	rRNA (adenosine-2'-O-)-methyltransferase, putative
13	926905	2.7893	2.2772	3.3219	3.0486	1.1478	0.6002	MY vs ID	-	-	-	-	-	-
13	1017554	3.3694	3.123	1.7113	1.0604	-3.996	4.191	MY vs TH; TH vs ID	-	-	-	R716P	PVP01_1322500	conserved protein
13	1055796	-0.4332	0.1773	1.3048	0.7168	4.034	4.261	TH vs ID	-	-	-	L203	PVP01_1323600	conserved protein
13	1197809	2.9862	2.549	1.3104	0.7211	-4.0302	4.2539	TH vs ID	-	-	-	L215V	PVP01_1328200	surface protein P113, putative
13	1288295	3.3865	3.1501	3.757	3.7646	0.7565	0.3474	MY vs TH; MY vs ID	-	-	-	R660	PVP01_1330800	liver specific protein 1, putative
13	1288321	3.4181	3.2003	3.0292	2.6105	-1.0234	0.5141	MY vs TH	-	-	-	L669S	PVP01_1330800	liver specific protein 1, putative
13	1575929	-0.9898	0.4918	0.7979	0.3717	4.1614	4.4998	TH vs ID	-	-	-	K613	PVP01_1336500	conserved protein
14	794211	2.5172	1.9271	3.402	3.1746	1.9782	1.3196	MY vs ID	-	17	-	-	-	-
14	802154	2.2143	1.5717	3.4272	3.2148	2.753	2.2288	MY vs ID	-	17	-	A1575T	PVP01_1418100	AP2 domain transcription factor, putative
14	802269	2.2338	1.5935	3.5146	3.3561	2.9115	2.444	MY vs ID	-	17	-	E1613V	PVP01_1418100	AP2 domain transcription factor, putative
14	849774	3.0611	2.6566	2.7958	2.2859	-0.727	0.3305	MY vs TH	-	-	-	-	-	-
14	910994	-1.6339	0.9902	0.1299	0.0474	4.1177	4.4172	TH vs ID	-	-	-	K839Q	PVP01_1420800	golgi protein 1, putative
14	911032	-1.6133	0.9719	0.1299	0.0474	4.0689	4.3256	TH vs ID	-	-	-	K851	PVP01_1420800	golgi protein 1, putative
14	920616	2.7506	2.2256	3.2476	2.9341	1.0652	0.5424	MY vs ID	-	18	-	N158	PVP01_1421100	conserved protein
14	920634	2.6195	2.0552	3.1154	2.7359	1.0652	0.5424	MY vs ID	-	18	-	R152	PVP01_1421100	conserved protein
14	920748	2.9055	2.4357	3.1132	2.7326	0.3844	0.1545	MY vs ID	-	18	-	R114S	PVP01_1421100	conserved protein
14	920967	2.9751	2.5333	3.2502	2.9381	0.5409	0.2302	MY vs ID	-	18	-	S41	PVP01_1421100	conserved protein
14	966279	3.125	2.7501	2.5882	2.0156	-1.3642	0.7632	MY vs TH	12	-	-	-	-	-
14	979095	3.3364	3.0713	2.895	2.4211	-1.1449	0.5982	MY vs TH	12	-	-	-	-	-
14	1018786	3.6263	3.5413	3.6413	3.5666	-0.081	0.029	MY vs TH; MY vs ID	12	12	-	-	-	-
14	1021183	3.1088	2.7263	3.0867	2.6938	-0.1581	0.0583	MY vs TH	12	-	-	-	-	-
14	1021343	3.1882	2.8441	3.9019	4.0202	1.5645	0.9292	MY vs TH; MY vs ID	12	12	-	-	-	-
14	1026506	3.9158	4.0452	3.2494	2.9368	-1.6831	1.0345	MY vs TH; MY vs ID	12	12	-	I406M	PVP01_1423300	conserved protein
14	1026531	3.1441	2.7784	2.5129	1.9217	-1.5859	0.9478	MY vs TH	12	-	-	A415S	PVP01_1423300	conserved protein
14	1027461	3.6083	3.5112	2.9887	2.5525	-1.5677	0.932	MY vs TH	12	-	-	I725F	PVP01_1423300	conserved protein
14	1042430	3.4221	3.2067	2.898	2.4254	-1.3402	0.7443	MY vs TH	12	-	-	S48N	PVP01_1423700	conserved protein
14	1042858	3.2446	2.9295	3.1363	2.7667	-0.3626	0.1445	MY vs TH; MY vs ID	12	12	-	R191G	PVP01_1423700	conserved protein
14	1046373	3.4862	3.3098	3.1649	2.8093	-0.8661	0.4129	MY vs TH; MY vs ID	12	12	-	-	-	-
14	1046457	3.0725	2.6731	2.9526	2.5015	-0.3865	0.1555	MY vs TH	12	-	-	-	-	-
14	1046588	4.0714	4.3305	3.8364	3.9036	-0.6754	0.3015	MY vs TH; MY vs ID	12	12	-	-	-	-
14	1048398	2.9156	2.4498	3.3166	3.0403	0.837	0.3951	MY vs ID	-	12	-	-	-	-
14	1055144	3.0751	2.6769	2.3232	1.6954	-1.8671	1.2084	MY vs TH	12	-	-	N714D	PVP01_1424300	conserved protein
14	1057712	3.2694	2.9675	4.0245	4.2433	1.6598	1.0134	MY vs TH; MY vs ID	12	12	-	-	-	-
14	1069204	3.7558	3.7625	2.4908	1.8946	-3.0826	2.6878	MY vs TH	12	-	-	-	-	-
14	1069427	3.7621	3.7734	2.4908	1.8946	-3.0974	2.7094	MY vs TH	12	-	-	-	-	-
14	1079040	2.256	1.6185	3.115	2.7354	1.923	1.2638	MY vs ID	-	12	-	C384	PVP01_1425100	FAD-dependent monooxygenase, putative
14	1081735	2.4072	1.7939	3.8435	3.9162	3.2725	2.9722	MY vs ID	-	12	-	-	-	-
14	1086199	3.0786	2.6819	2.763	2.242	-0.845	0.4	MY vs TH	12	-	-	-	-	-
14	1086822	3.1166	2.7377	2.6076	2.0401	-1.2989	0.7123	MY vs TH	12	-	-	-	-	-
14	1103832	3.1761	2.8261	3.0337	2.6169	-0.4412	0.1811	MY vs TH	12	-	-	-	-	-
14	1187020	3.2877	2.9956	2.6866	2.1416	-1.5179	0.8893	MY vs TH	-	-	-	-	-	-
14	1191839	2.8221	2.3214	3.1726	2.8208	0.7205	0.3268	MY vs ID	-	19	-	H145	PVP01_1427900	sporozoite surface protein 3, putative
14	1194107	3.0629	2.6591	2.6039	2.0355	-1.1806	0.6239	MY vs TH	-	-	-	Q128K	PVP01_1428000	trypsin-like serine protease, putative
14	1206642	0.3167	0.1241	2.2492	1.6109	4.4754	5.1176	TH vs ID	-	-	19	F15L	PVP01_1428200	conserved protein
14	1206963	2.6381	2.079	3.1848	2.8391	1.1838	0.6262	MY vs ID	-	19	-	-	-	-
14	1231384	2.9829	2.5443	3.3581	3.1053	0.7754	0.3584	MY vs ID	-	19	-	A795G	PVP01_1428800	histone-arginine methyltransferase CARM1, putative
14	1231449	2.9829	2.5443	3.3581	3.1053	0.7754	0.3584	MY vs ID	-	19	-	R773S	PVP01_1428800	histone-arginine methyltransferase CARM1, putative
14	1241272	1.5054	0.8787	3.455	3.2594	4.4926	5.1527	MY vs ID; TH vs ID	-	19	19	-	-	-
14	1242812	-0.4636	0.1918	1.5633	0.9282	4.7115	5.6092	TH vs ID	-	-	19	G1972	PVP01_1429000	CCR4-associated factor 1, putative
14	1243136	-0.3807	0.1528	1.6915	1.0422	4.8161	5.8345	TH vs ID	-	-	19	A1864	PVP01_1429000	CCR4-associated factor 1, putative
14	1302547	0.9346	0.4559	-0.7353	0.3352	-3.9769	4.156	TH vs ID	-	-	36	-	-	-
14	1304336	3.0265	2.6066	1.3267	0.7338	-4.0871	4.3597	TH vs ID	-	-	36	-	-	-
14	1309839	2.3197	1.6913	0.5412	0.2304	-4.2579	4.6854	TH vs ID	-	-	36	-	-	-
14	1311786	1.2884	0.7042	-1.002	0.4999	-5.4375	7.2674	TH vs ID	-	-	36	S581N	PVP01_1430400	JmjC domain-containing protein, putative
14	1311795	1.2884	0.7042	-1.002	0.4999	-5.4375	7.2674	TH vs ID	-	-	36	P584H	PVP01_1430400	JmjC domain-containing protein, putative
14	1312189	2.062	1.4066	-0.2814	0.1088	-5.5767	7.6106	TH vs ID	-	-	36	V715	PVP01_1430400	JmjC domain-containing protein, putative
14	1312393	2.8306	2.3329	1.0951	0.5631	-4.167	4.5105	TH vs ID	-	-	36	Y783	PVP01_1430400	JmjC domain-containing protein, putative
14	1312778	1.1096	0.5732	-1.1396	0.5944	-5.3376	7.0261	TH vs ID	-	-	36	T912A	PVP01_1430400	JmjC domain-containing protein, putative
14	1314524	1.8069	1.1501	-0.0949	0.0342	-4.537	5.2437	TH vs ID	-	-	36	-	PVP01_1430400	JmjC domain-containing protein, putative
14	1314562	1.1746	0.6195	-1.1342	0.5905	-5.4785	7.3675	TH vs ID	-	-	36	-	PVP01_1430400	JmjC domain-containing protein, putative
14	1314923	1.1803	0.6236	-1.1316	0.5887	-5.4858	7.3855	TH vs ID	-	-	36	-	PVP01_1430400	JmjC domain-containing protein, putative
14	1317591	3.0658	2.6634	1.0193	0.5113	-4.9004	6.0194	MY vs TH; TH vs ID	-	-	36	-	-	-
14	1338047	2.0434	1.3871	3.3664	3.1182	3.0139	2.5885	MY vs ID	-	-	-	F3240	PVP01_1430700	separase, putative
14	1386279	3.1591	2.8007	3.7288	3.7159	1.2276	0.6584	MY vs TH; MY vs ID	-	20	-	-	-	-
14	1386336	2.7892	2.2771	3.2457	2.9312	0.9694	0.4784	MY vs ID	-	20	-	-	-	-
14	1386781	3.3325	3.0651	3.7098	3.6832	0.7737	0.3574	MY vs TH; MY vs ID	-	20	-	-	-	-
14	1426648	2.8019	2.2942	3.3985	3.1691	1.2975	0.7112	MY vs ID	-	-	-	-	-	-
14	1429856	2.3164	1.6875	3.1262	2.7519	1.8064	1.1496	MY vs ID	-	-	-	-	-	-
14	1451166	3.1366	2.7672	2.7439	2.2167	-1.0268	0.5164	MY vs TH	-	-	-	-	-	-
14	1503230	3.6995	3.6655	2.6168	2.0518	-2.6543	2.0997	MY vs TH	-	-	-	-	-	-
14	1544345	2.3027	1.6717	3.1995	2.8612	2.0106	1.3529	MY vs ID	-	-	-	-	-	-
14	1545485	3.1519	2.7899	3.2087	2.875	0.026	0.0091	MY vs TH; MY vs ID	13	-	-	-	-	-
14	1546559	3.3926	3.1596	2.8721	2.3896	-1.331	0.7371	MY vs TH	13	-	-	Q228K	PVP01_1436900	conserved protein
14	1546871	3.4481	3.2483	2.6094	2.0424	-2.0779	1.4234	MY vs TH	13	-	-	-	PVP01_1436900	conserved protein
14	1609168	-0.6768	0.3023	1.5399	0.9081	5.1605	6.6085	TH vs ID	-	-	37	-	-	-
14	1609181	-0.7119	0.3219	1.5827	0.945	5.3434	7.0398	TH vs ID	-	-	37	-	-	-
14	1609352	-0.8079	0.3776	1.4789	0.8565	5.3272	7.0012	TH vs ID	-	-	37	-	-	-
14	1981900	3.2686	2.9662	1.9364	1.2772	-3.2306	2.9082	MY vs TH	-	-	-	K44	PVP01_1445700	conserved protein
14	2039347	3.5087	3.3465	1.8241	1.1666	-4.061	4.311	MY vs TH; TH vs ID	-	-	-	K178	PVP01_1447000	WD repeat-containing protein, putative
14	2206666	2.1866	1.541	3.2331	2.912	2.3634	1.7421	MY vs ID	-	21	-	V806	PVP01_1450700	CG2-related protein, putative
14	2206669	2.1963	1.5517	3.2331	2.912	2.3405	1.7154	MY vs ID	-	21	-	F805	PVP01_1450700	CG2-related protein, putative
14	2206687	3.2182	2.8894	3.7276	3.7137	1.0852	0.5562	MY vs TH; MY vs ID	-	21	-	K799N	PVP01_1450700	CG2-related protein, putative
14	2261701	3.5489	3.4125	1.2875	0.7035	-5.413	7.2078	MY vs TH; TH vs ID	-	-	-	R3495S	PVP01_1451700	asparagine and aspartate rich protein 1, putative
14	2306678	-1.0286	0.5176	1.6225	0.9801	6.1848	9.2064	TH vs ID	-	-	-	K929Q	PVP01_1452800	upregulated in late gametocytes ULG8, putative
14	2331406	0.6289	0.2762	-1.0751	0.5492	-4.051	4.2924	TH vs ID	-	-	-	N267S	PVP01_1453400	CCR4-NOT transcription complex subunit 4, putative
14	2331430	2.2361	1.5961	0.4238	0.1728	-4.3355	4.8374	TH vs ID	-	-	-	G275V	PVP01_1453400	CCR4-NOT transcription complex subunit 4, putative
14	2810469	2.3847	1.7672	0.7114	0.3216	-4.0128	4.2218	TH vs ID	-	-	38	P2019	PVP01_1465800	conserved protein
14	2810544	1.4342	0.8195	-0.9649	0.4755	-5.6949	7.9084	TH vs ID	-	-	38	G2044	PVP01_1465800	conserved protein
14	2810577	1.201	0.6387	-0.7574	0.3479	-4.6579	5.4956	TH vs ID	-	-	38	A2055	PVP01_1465800	conserved protein
14	2831800	1.8775	1.2186	0.1647	0.0609	-4.0958	4.3759	TH vs ID	-	-	38	-	-	-
14	2835044	0.752	0.3448	-0.9332	0.4551	-4.0092	4.2153	TH vs ID	-	-	38	L407	PVP01_1466700	leucine-rich repeat protein
14	2835106	2.9657	2.52	0.3337	0.1316	-6.2701	9.4428	TH vs ID	-	-	38	S387C	PVP01_1466700	leucine-rich repeat protein
14	2858398	2.8054	2.2988	0.8312	0.3916	-4.7258	5.6398	TH vs ID	-	-	38	-	-	-
14	2858500	1.1646	0.6123	-0.5798	0.2502	-4.1558	4.4893	TH vs ID	-	-	38	-	-	-
14	2858753	1.1161	0.5778	-0.5798	0.2502	-4.0413	4.2745	TH vs ID	-	-	38	-	-	-
14	2861912	1.5799	0.9426	-0.5922	0.2567	-5.1659	6.621	TH vs ID	-	-	38	F2032	PVP01_1467200	osmiophilic body protein G377, putative
14	2861966	1.5617	0.9268	-0.5922	0.2567	-5.1231	6.522	TH vs ID	-	-	38	N2014K	PVP01_1467200	osmiophilic body protein G377, putative
14	2862026	1.8238	1.1663	-0.5922	0.2567	-5.7421	8.0291	TH vs ID	-	-	38	A1994	PVP01_1467200	osmiophilic body protein G377, putative
14	2862027	1.5143	0.8862	-0.5922	0.2567	-5.011	6.2665	TH vs ID	-	-	38	A1994G	PVP01_1467200	osmiophilic body protein G377, putative
14	2862071	1.7987	1.1423	-0.3809	0.1529	-5.188	6.6724	TH vs ID	-	-	38	D1979E	PVP01_1467200	osmiophilic body protein G377, putative
14	2862082	1.2558	0.6795	-0.6405	0.2825	-4.5136	5.1957	TH vs ID	-	-	38	L1976V	PVP01_1467200	osmiophilic body protein G377, putative
14	2862134	1.2874	0.7034	-0.5792	0.2499	-4.4445	5.055	TH vs ID	-	-	38	L1958F	PVP01_1467200	osmiophilic body protein G377, putative
14	2862218	2.4091	1.7961	0.4721	0.1959	-4.6312	5.4394	TH vs ID	-	-	38	Q1930	PVP01_1467200	osmiophilic body protein G377, putative
14	2862383	1.3349	0.7402	-0.6924	0.311	-4.822	5.8474	TH vs ID	-	-	38	Q1875	PVP01_1467200	osmiophilic body protein G377, putative
14	2862577	2.0729	1.4181	0.297	0.1155	-4.2471	4.6644	TH vs ID	-	-	38	Q1811E	PVP01_1467200	osmiophilic body protein G377, putative
14	2863346	1.3808	0.7764	-0.5742	0.2473	-4.6534	5.4861	TH vs ID	-	-	38	L1554	PVP01_1467200	osmiophilic body protein G377, putative
14	2863732	1.3225	0.7305	-0.5607	0.2403	-4.4842	5.1355	TH vs ID	-	-	38	L1426	PVP01_1467200	osmiophilic body protein G377, putative
14	2863994	1.2964	0.7103	-0.5607	0.2403	-4.4225	5.0107	TH vs ID	-	-	38	Q1338H	PVP01_1467200	osmiophilic body protein G377, putative
14	2864156	0.9178	0.4452	-0.8256	0.3882	-4.1486	4.4756	TH vs ID	-	-	38	I1284	PVP01_1467200	osmiophilic body protein G377, putative
14	2864300	1.1423	0.5963	-0.5988	0.2602	-4.1476	4.4737	TH vs ID	-	-	38	K1236	PVP01_1467200	osmiophilic body protein G377, putative
14	2865210	1.3458	0.7487	-0.5555	0.2377	-4.527	5.2232	TH vs ID	-	-	38	A933E	PVP01_1467200	osmiophilic body protein G377, putative
14	2866766	0.6545	0.29	-1.157	0.6068	-4.3031	4.7737	TH vs ID	-	-	38	P414	PVP01_1467200	osmiophilic body protein G377, putative
14	2868232	0.5503	0.235	-1.1629	0.6111	-4.0711	4.3299	TH vs ID	-	-	38	-	-	-
14	2868278	0.7128	0.3224	-1.2035	0.6406	-4.5501	5.2708	TH vs ID	-	-	38	-	-	-
14	2868333	0.9976	0.4969	-1.2367	0.6652	-5.3006	6.9378	TH vs ID	-	-	38	-	-	-
14	2868401	1.1765	0.6209	-1.0319	0.5198	-5.2431	6.8016	TH vs ID	-	-	38	-	-	-
14	2868458	0.9113	0.4411	-1.1568	0.6067	-4.9094	6.0392	TH vs ID	-	-	38	-	-	-
14	2869153	2.0774	1.423	-0.0567	0.0201	-5.0867	6.4385	TH vs ID	-	-	38	-	-	-
14	2869173	1.5915	0.9527	-0.2772	0.107	-4.4553	5.0769	TH vs ID	-	-	38	-	-	-
14	2869181	1.8508	1.1925	-0.6185	0.2707	-5.8677	8.3547	TH vs ID	-	-	38	-	-	-
14	2869408	1.7144	1.0632	-0.6431	0.2838	-5.603	7.6763	TH vs ID	-	-	38	-	-	-
14	2869468	1.7509	1.0971	-0.5648	0.2424	-5.5056	7.4344	TH vs ID	-	-	38	-	-	-
14	2869697	1.5582	0.9238	-0.6278	0.2756	-5.1982	6.6963	TH vs ID	-	-	38	-	-	-
14	2870084	1.8831	1.2241	-0.6488	0.287	-6.0148	8.7445	TH vs ID	-	-	38	-	-	-
14	2870170	1.6894	1.0403	-0.5617	0.2409	-5.3532	7.0635	TH vs ID	-	-	38	-	-	-
14	2870450	1.589	0.9505	-0.5617	0.2409	-5.1161	6.5059	TH vs ID	-	-	38	-	-	-
14	2870699	1.7783	1.1229	-0.5617	0.2409	-5.5632	7.577	TH vs ID	-	-	38	-	-	-
14	2870840	1.5695	0.9336	-0.6674	0.2971	-5.3177	6.9785	TH vs ID	-	-	38	-	-	-
14	2871317	1.9265	1.2672	-0.5836	0.2522	-5.9646	8.6104	TH vs ID	-	-	38	-	-	-
14	2871387	1.9779	1.3193	-0.5836	0.2522	-6.0862	8.9368	TH vs ID	-	-	38	-	-	-
14	2871713	1.8548	1.1964	-0.3235	0.1271	-5.1858	6.6674	TH vs ID	-	-	38	-	-	-
14	2871746	2.1046	1.452	-0.5774	0.249	-6.3708	9.7258	TH vs ID	-	-	38	-	-	-
14	2871858	2.2317	1.5912	-0.3251	0.1278	-6.0798	8.9196	TH vs ID	-	-	38	-	-	-
14	2872017	1.8764	1.2175	-0.5888	0.2549	-5.8585	8.3305	TH vs ID	-	-	38	-	-	-
14	2872232	1.6819	1.0335	-0.6894	0.3093	-5.6347	7.7559	TH vs ID	-	-	38	-	-	-
14	2873098	1.7243	1.0724	-0.5345	0.2269	-5.3719	7.1084	TH vs ID	-	-	38	L267	PVP01_1467300	CSC1-like protein, putative
14	2873208	1.3916	0.7851	-0.7075	0.3194	-4.9915	6.2224	TH vs ID	-	-	38	P303	PVP01_1467300	CSC1-like protein, putative
14	2873483	1.1091	0.5728	-0.7075	0.3194	-4.324	4.8146	TH vs ID	-	-	38	K395R	PVP01_1467300	CSC1-like protein, putative
14	2874434	1.1797	0.6232	-0.7075	0.3194	-4.4907	5.1489	TH vs ID	-	-	38	-	PVP01_1467300	CSC1-like protein, putative
14	2874870	1.1636	0.6116	-0.7075	0.3194	-4.4528	5.0717	TH vs ID	-	-	38	-	PVP01_1467300	CSC1-like protein, putative
14	2875115	1.0172	0.51	-0.7075	0.3194	-4.107	4.3971	TH vs ID	-	-	38	-	PVP01_1467300	CSC1-like protein, putative
14	2875165	1.1258	0.5846	-0.7075	0.3194	-4.3635	4.8928	TH vs ID	-	-	38	-	PVP01_1467300	CSC1-like protein, putative
14	2875412	1.1829	0.6255	-0.7754	0.3584	-4.6573	5.4943	TH vs ID	-	-	38	-	PVP01_1467300	CSC1-like protein, putative
14	2875771	1.3109	0.7215	-0.6684	0.2977	-4.7091	5.6041	TH vs ID	-	-	38	-	PVP01_1467300	CSC1-like protein, putative
14	2875952	1.1601	0.6091	-0.7117	0.3218	-4.4543	5.0749	TH vs ID	-	-	38	-	PVP01_1467300	CSC1-like protein, putative
14	2876559	1.2086	0.6443	-0.7117	0.3218	-4.5689	5.3096	TH vs ID	-	-	38	-	-	-
14	2876707	1.0123	0.5067	-0.7117	0.3218	-4.1051	4.3934	TH vs ID	-	-	38	-	-	-
14	2877018	1.4621	0.8425	-0.7117	0.3218	-5.1677	6.6252	TH vs ID	-	-	38	-	-	-
14	2877088	1.4216	0.8093	-0.7117	0.3218	-5.072	6.4049	TH vs ID	-	-	38	-	-	-
14	2877138	1.3355	0.7406	-0.7117	0.3218	-4.8686	5.9493	TH vs ID	-	-	38	-	-	-
14	2877668	1.4071	0.7975	-0.7117	0.3218	-5.0378	6.3269	TH vs ID	-	-	38	-	-	-
14	2877771	1.4561	0.8375	-0.7117	0.3218	-5.1536	6.5925	TH vs ID	-	-	38	-	-	-
14	2878165	1.2	0.638	-0.7117	0.3218	-4.5487	5.2678	TH vs ID	-	-	38	-	-	-
14	2879083	1.4376	0.8223	-0.7117	0.3218	-5.1098	6.4914	TH vs ID	-	-	38	T224	PVP01_1467400	vacuolar protein sorting-associated protein 26, putative
14	2879231	1.4438	0.8274	-0.7117	0.3218	-5.1245	6.5253	TH vs ID	-	-	38	I274V	PVP01_1467400	vacuolar protein sorting-associated protein 26, putative
14	2879331	1.7834	1.1278	-0.7117	0.3218	-5.9268	8.5102	TH vs ID	-	-	38	-	-	-
14	2879455	1.8879	1.2289	-0.7117	0.3218	-6.1737	9.1757	TH vs ID	-	-	38	-	-	-
14	2879477	1.814	1.1569	-0.7117	0.3218	-5.999	8.7022	TH vs ID	-	-	38	-	-	-
14	2879484	2.1474	1.4981	-0.496	0.2077	-6.2812	9.4736	TH vs ID	-	-	38	-	-	-
14	2879822	1.9838	1.3254	-0.5999	0.2608	-6.1381	9.0783	TH vs ID	-	-	38	-	-	-
14	2879837	1.9265	1.2673	-0.7327	0.3337	-6.314	9.5656	TH vs ID	-	-	38	-	-	-
14	2879966	1.8278	1.1702	-0.6626	0.2945	-5.9164	8.4828	TH vs ID	-	-	38	-	-	-
14	2880002	1.8331	1.1753	-0.7256	0.3297	-6.0766	8.9109	TH vs ID	-	-	38	-	-	-
14	2880741	1.3836	0.7786	-0.7256	0.3297	-5.0148	6.275	TH vs ID	-	-	38	K100T	PVP01_1467500	conserved protein
14	2881133	1.6939	1.0444	-0.7256	0.3297	-5.7478	8.0439	TH vs ID	-	-	38	N231H	PVP01_1467500	conserved protein
14	2881218	1.7026	1.0524	-0.7256	0.3297	-5.7685	8.0969	TH vs ID	-	-	38	G259E	PVP01_1467500	conserved protein
14	2881282	1.2853	0.7018	-0.7724	0.3567	-4.8923	6.0014	TH vs ID	-	-	38	K280N	PVP01_1467500	conserved protein
14	2881977	1.9089	1.2496	-0.4917	0.2056	-5.7076	7.9408	TH vs ID	-	-	38	T512I	PVP01_1467500	conserved protein
14	2882162	1.5262	0.8964	-0.7235	0.3285	-5.3469	7.0482	TH vs ID	-	-	38	D574H	PVP01_1467500	conserved protein
14	2882221	0.9727	0.4806	-0.7235	0.3285	-4.0393	4.2708	TH vs ID	-	-	38	N593	PVP01_1467500	conserved protein
14	2882227	1.2644	0.6859	-0.6584	0.2922	-4.5758	5.3238	TH vs ID	-	-	38	V595	PVP01_1467500	conserved protein
14	2882817	0.9625	0.4739	-0.7441	0.3403	-4.0635	4.3157	TH vs ID	-	-	38	-	-	-
14	2882942	0.9625	0.4739	-0.7441	0.3403	-4.0635	4.3157	TH vs ID	-	-	38	-	-	-
14	2883132	0.9487	0.465	-0.7441	0.3403	-4.0308	4.255	TH vs ID	-	-	38	-	-	-
14	2884053	0.9304	0.4533	-0.7441	0.3403	-3.9878	4.1759	TH vs ID	-	-	38	-	PVP01_1467600	AP-3 complex subunit sigma, putative
14	2885370	0.9558	0.4696	-0.7441	0.3403	-4.0477	4.2863	TH vs ID	-	-	38	-	-	-
14	2885378	0.9846	0.4883	-0.7441	0.3403	-4.1157	4.4133	TH vs ID	-	-	38	-	-	-
14	2891428	0.984	0.488	-0.7079	0.3197	-4.0295	4.2527	TH vs ID	-	-	38	-	-	-
14	2891567	1.0499	0.532	-0.7079	0.3197	-4.1851	4.545	TH vs ID	-	-	38	-	-	-
14	2892549	1.2191	0.6521	-0.7079	0.3197	-4.5848	5.3425	TH vs ID	-	-	38	N126S	PVP01_1467900	DNA repair protein rhp16, putative
14	2892810	1.1896	0.6304	-0.7079	0.3197	-4.5151	5.1987	TH vs ID	-	-	38	Q213P	PVP01_1467900	DNA repair protein rhp16, putative
14	2893027	1.6601	1.0137	-0.6034	0.2626	-5.3816	7.1318	TH vs ID	-	-	38	P285	PVP01_1467900	DNA repair protein rhp16, putative
14	2893051	1.482	0.859	-0.7079	0.3197	-5.2058	6.714	TH vs ID	-	-	38	G293	PVP01_1467900	DNA repair protein rhp16, putative
14	2893214	1.4498	0.8323	-0.7079	0.3197	-5.1298	6.5376	TH vs ID	-	-	38	L348F	PVP01_1467900	DNA repair protein rhp16, putative
14	2893383	1.3944	0.7873	-0.7079	0.3197	-4.9989	6.2391	TH vs ID	-	-	38	Y404F	PVP01_1467900	DNA repair protein rhp16, putative
14	2893891	1.3944	0.7873	-0.7079	0.3197	-4.9989	6.2391	TH vs ID	-	-	38	I573	PVP01_1467900	DNA repair protein rhp16, putative
14	2894005	1.401	0.7926	-0.7079	0.3197	-5.0146	6.2746	TH vs ID	-	-	38	S611	PVP01_1467900	DNA repair protein rhp16, putative
14	2894419	1.2397	0.6674	-0.7079	0.3197	-4.6335	5.4444	TH vs ID	-	-	38	A749	PVP01_1467900	DNA repair protein rhp16, putative
14	2895050	1.4968	0.8715	-0.7079	0.3197	-5.2409	6.7965	TH vs ID	-	-	38	L960	PVP01_1467900	DNA repair protein rhp16, putative
14	2895218	1.5323	0.9016	-0.7079	0.3197	-5.3248	6.9954	TH vs ID	-	-	38	R1016	PVP01_1467900	DNA repair protein rhp16, putative
14	2895322	1.6136	0.9722	-0.7079	0.3197	-5.5168	7.462	TH vs ID	-	-	38	L1050	PVP01_1467900	DNA repair protein rhp16, putative
14	2895902	1.7485	1.0949	-0.5819	0.2513	-5.5403	7.52	TH vs ID	-	-	38	A1244T	PVP01_1467900	DNA repair protein rhp16, putative
14	2896009	1.7455	1.0921	-0.5819	0.2513	-5.5332	7.5023	TH vs ID	-	-	38	P1279	PVP01_1467900	DNA repair protein rhp16, putative
14	2896020	2.1718	1.5248	-0.7131	0.3226	-6.8475	11.1241	TH vs ID	-	-	38	A1283G	PVP01_1467900	DNA repair protein rhp16, putative
14	2896397	2.0362	1.3795	-0.7131	0.3226	-6.5271	10.1737	TH vs ID	-	-	38	R1409	PVP01_1467900	DNA repair protein rhp16, putative
14	2896610	2.1965	1.552	-0.7131	0.3226	-6.9059	11.302	TH vs ID	-	-	38	H1480Y	PVP01_1467900	DNA repair protein rhp16, putative
14	2896678	2.3412	1.7162	-0.7131	0.3226	-7.2476	12.3725	TH vs ID	-	-	38	L1502	PVP01_1467900	DNA repair protein rhp16, putative
14	2896864	2.3178	1.6891	-0.5819	0.2513	-6.8851	11.2385	TH vs ID	-	-	38	F1564	PVP01_1467900	DNA repair protein rhp16, putative
14	2897057	2.5006	1.9067	-0.7364	0.3359	-7.6789	13.7932	TH vs ID	-	-	38	-	-	-
14	2897112	2.101	1.448	-0.5816	0.2512	-6.3721	9.7295	TH vs ID	-	-	38	-	-	-
14	2897149	1.9374	1.2782	-0.5816	0.2512	-5.9857	8.6665	TH vs ID	-	-	38	-	-	-
14	2897397	1.5048	0.8782	-0.5816	0.2512	-4.9638	6.1604	TH vs ID	-	-	38	G879	PVP01_1468000	conserved protein
14	2897782	1.2419	0.669	-0.7066	0.3189	-4.6356	5.4487	TH vs ID	-	-	38	T751M	PVP01_1468000	conserved protein
14	2898472	1.3075	0.7189	-0.7066	0.3189	-4.7906	5.7791	TH vs ID	-	-	38	R521K	PVP01_1468000	conserved protein
14	2898593	0.9882	0.4907	-0.7066	0.3189	-4.0363	4.2652	TH vs ID	-	-	38	Q481K	PVP01_1468000	conserved protein
14	2899843	1.2023	0.6397	-0.7066	0.3189	-4.5421	5.2542	TH vs ID	-	-	38	S64L	PVP01_1468000	conserved protein
14	2900400	1.2346	0.6636	-0.7066	0.3189	-4.6184	5.4126	TH vs ID	-	-	38	-	-	-
14	2900654	1.4021	0.7935	-0.6034	0.2626	-4.7723	5.7395	TH vs ID	-	-	38	-	-	-
14	2900768	1.401	0.7926	-0.7105	0.3211	-5.0206	6.288	TH vs ID	-	-	38	-	-	-
14	2901119	1.5384	0.9067	-0.4886	0.204	-4.8251	5.8542	TH vs ID	-	-	38	-	-	-
14	2901264	1.4138	0.803	-0.7832	0.363	-5.2213	6.7503	TH vs ID	-	-	38	-	-	-
14	2902082	1.3184	0.7273	-0.7832	0.363	-4.9959	6.2324	TH vs ID	-	-	38	L115	PVP01_1468100	conserved protein
14	2902503	0.9083	0.4393	-0.7832	0.363	-4.0272	4.2483	TH vs ID	-	-	38	F68L	PVP01_1468100	conserved protein
14	2902511	0.9083	0.4393	-0.7832	0.363	-4.0272	4.2483	TH vs ID	-	-	38	S65N	PVP01_1468100	conserved protein
14	2903947	1.2437	0.6704	-0.7832	0.363	-4.8193	5.8414	TH vs ID	-	-	38	-	-	-
14	2904342	1.2332	0.6625	-0.7832	0.363	-4.7945	5.7875	TH vs ID	-	-	38	-	-	-
14	2904826	1.5337	0.9027	-0.7832	0.363	-5.5043	7.4312	TH vs ID	-	-	38	-	-	-
14	2904849	1.3765	0.773	-0.8769	0.4196	-5.3525	7.0619	TH vs ID	-	-	38	-	-	-
14	2905064	1.7132	1.0621	-0.0928	0.0333	-4.3108	4.7887	TH vs ID	-	-	38	-	-	-
14	2905167	1.7433	1.09	-0.0881	0.0316	-4.3709	4.9076	TH vs ID	-	-	38	-	-	-
14	2905168	1.7433	1.09	-0.0881	0.0316	-4.3709	4.9076	TH vs ID	-	-	38	-	-	-
14	2905414	1.6643	1.0175	-0.6019	0.2618	-5.3882	7.1477	TH vs ID	-	-	38	A7S	PVP01_1468200	conserved protein
14	2905741	1.662	1.0155	0.004	0.0014	-3.9632	4.1311	TH vs ID	-	-	38	-	PVP01_1468200	conserved protein
14	2905748	1.7178	1.0664	0.004	0.0014	-4.0951	4.3746	TH vs ID	-	-	38	-	PVP01_1468200	conserved protein
14	2906275	2.2068	1.5634	0.4139	0.1682	-4.2897	4.7473	TH vs ID	-	-	38	V99A	PVP01_1468200	conserved protein
14	2906288	1.656	1.01	-0.1133	0.0411	-4.2238	4.6193	TH vs ID	-	-	38	L103	PVP01_1468200	conserved protein
14	2906323	1.691	1.0417	-0.1133	0.0411	-4.3065	4.7802	TH vs ID	-	-	38	A115V	PVP01_1468200	conserved protein
14	2906451	1.9881	1.3298	-0.7708	0.3557	-6.5487	10.2362	TH vs ID	-	-	38	-	-	-
14	2906673	1.9182	1.259	-0.4982	0.2088	-5.7451	8.0368	TH vs ID	-	-	38	-	-	-
14	2906693	1.7242	1.0722	-0.4982	0.2088	-5.2866	6.9045	TH vs ID	-	-	38	-	-	-
14	2906925	2.0677	1.4127	-0.4982	0.2088	-6.0982	8.9696	TH vs ID	-	-	38	-	-	-
14	2906935	2.0849	1.4309	-0.4982	0.2088	-6.1388	9.08	TH vs ID	-	-	38	-	-	-
14	2906983	1.8949	1.2357	-0.4982	0.2088	-5.6898	7.8957	TH vs ID	-	-	38	-	-	-
14	2906994	1.8387	1.1807	-0.4982	0.2088	-5.5571	7.5618	TH vs ID	-	-	38	-	-	-
14	2907128	1.4914	0.8669	-0.3859	0.1552	-4.4737	5.1141	TH vs ID	-	-	38	-	-	-
14	2913306	1.6122	0.9709	-0.5117	0.2155	-5.0537	6.3632	TH vs ID	-	-	38	-	-	-
14	2913531	1.6148	0.9732	-0.3802	0.1526	-4.7516	5.6951	TH vs ID	-	-	38	K445R	PVP01_1468500	conserved protein
14	2914040	1.5944	0.9552	-0.4112	0.1669	-4.7761	5.7479	TH vs ID	-	-	38	G275	PVP01_1468500	conserved protein
14	2914214	1.7126	1.0616	-0.5004	0.2098	-5.2644	6.8518	TH vs ID	-	-	38	A217	PVP01_1468500	conserved protein
14	2914225	1.2758	0.6946	-0.4112	0.1669	-4.0236	4.2418	TH vs ID	-	-	38	Q214K	PVP01_1468500	conserved protein
14	2914823	1.3535	0.7548	-0.4989	0.2091	-4.4127	4.9909	TH vs ID	-	-	38	P14	PVP01_1468500	conserved protein
14	2915039	1.3195	0.7282	-0.4989	0.2091	-4.3323	4.831	TH vs ID	-	-	38	-	-	-
14	2915258	1.3125	0.7227	-0.4989	0.2091	-4.3157	4.7983	TH vs ID	-	-	38	-	-	-
14	2915823	1.3271	0.7341	-0.4112	0.1669	-4.1449	4.4686	TH vs ID	-	-	38	-	-	-
14	2916187	1.471	0.8499	-0.5002	0.2097	-4.6931	5.5701	TH vs ID	-	-	38	-	-	-
14	2916213	1.4342	0.8195	-0.5002	0.2097	-4.6061	5.3869	TH vs ID	-	-	38	-	-	-
14	2916214	1.5726	0.9363	-0.4112	0.1669	-4.7248	5.6376	TH vs ID	-	-	38	-	-	-
14	2916357	1.5479	0.9149	-0.4956	0.2075	-4.864	5.9392	TH vs ID	-	-	38	Q4R	PVP01_1468600	ATP-dependent RNA helicase DRS1, putative
14	2918581	1.4615	0.842	-0.4226	0.1723	-4.4891	5.1455	TH vs ID	-	-	38	-	-	-
14	2918759	1.4683	0.8477	-0.4861	0.2028	-4.6539	5.4871	TH vs ID	-	-	38	-	-	-
14	2919107	1.5053	0.8786	-0.4226	0.1723	-4.5924	5.3583	TH vs ID	-	-	38	-	-	-
14	2919188	1.374	0.771	-0.4845	0.202	-4.4273	5.0203	TH vs ID	-	-	38	-	-	-
14	2919362	1.3207	0.7291	-0.4845	0.202	-4.3014	4.7703	TH vs ID	-	-	38	-	-	-
14	2919439	1.4204	0.8083	-0.4845	0.202	-4.537	5.2437	TH vs ID	-	-	38	-	-	-
14	2919632	1.4059	0.7965	-0.4845	0.202	-4.5026	5.1731	TH vs ID	-	-	38	-	-	-
14	2919724	1.2829	0.7	-0.4845	0.202	-4.2122	4.597	TH vs ID	-	-	38	-	-	-
14	2920142	1.3418	0.7455	-0.4845	0.202	-4.3512	4.8684	TH vs ID	-	-	38	-	-	-
14	2920558	1.3418	0.7455	-0.4845	0.202	-4.3512	4.8684	TH vs ID	-	-	38	-	-	-
14	2920592	1.4081	0.7983	-0.5091	0.2142	-4.5654	5.3023	TH vs ID	-	-	38	-	-	-
14	2920678	1.3509	0.7527	-0.4381	0.1796	-4.2639	4.697	TH vs ID	-	-	38	-	-	-
14	2920825	1.2894	0.705	-0.4612	0.1907	-4.1729	4.5218	TH vs ID	-	-	38	-	-	-
14	2921425	1.9197	1.2605	-0.4374	0.1793	-5.606	7.6839	TH vs ID	-	-	38	L181V	PVP01_1468700	conserved protein
14	2921487	1.9828	1.3243	-0.4374	0.1793	-5.755	8.0622	TH vs ID	-	-	38	E201	PVP01_1468700	conserved protein
14	2921515	1.9074	1.2482	-0.3599	0.1433	-5.3952	7.1647	TH vs ID	-	-	38	S211G	PVP01_1468700	conserved protein
14	2921609	1.933	1.2738	-0.2847	0.1102	-5.2797	6.8881	TH vs ID	-	-	38	S242N	PVP01_1468700	conserved protein
14	2921623	2.2041	1.5604	-0.4224	0.1721	-6.2425	9.3658	TH vs ID	-	-	38	E247K	PVP01_1468700	conserved protein
14	2921670	2.0504	1.3945	-0.4224	0.1721	-5.8796	8.3858	TH vs ID	-	-	38	E262	PVP01_1468700	conserved protein
14	2921778	1.8033	1.1466	-0.4305	0.176	-5.3149	6.9717	TH vs ID	-	-	38	N298K	PVP01_1468700	conserved protein
14	2922121	1.4765	0.8545	-0.3198	0.1254	-4.2834	4.735	TH vs ID	-	-	38	G413S	PVP01_1468700	conserved protein
14	2922391	1.4781	0.8558	-0.5083	0.2138	-4.7289	5.6465	TH vs ID	-	-	38	N503H	PVP01_1468700	conserved protein
14	2925254	1.177	0.6212	-0.488	0.2037	-3.97	4.1435	TH vs ID	-	-	38	H88N	PVP01_1468800	tryptophan-tRNA - ligase, putative
14	2925762	1.3154	0.725	-0.488	0.2037	-4.2971	4.7618	TH vs ID	-	-	38	-	-	-
14	2926193	1.0433	0.5275	-0.6452	0.285	-4.0226	4.2399	TH vs ID	-	-	38	-	-	-
14	2949650	1.6229	0.9804	-0.1453	0.0533	-4.2203	4.6127	TH vs ID	-	-	38	-	-	-
