# Supplementary material for: Genomic analysis of a pre-elimination Malaysian Plasmodium vivax population reveals selective pressures and changing transmission dynamics
Source: Nat Commun. 2018 Jul 3;9:2585. doi: 10.1038/s41467-018-04965-4 (PMC6030216; doi:10.1038/s41467-018-04965-4)
Supplement: Supplementary file 10 — Supplementary Data 7 [file 41467_2018_4965_MOESM10_ESM.xlsx]

## Sheet: iHS
Supplementary Data 7. Summary of the top 0.5% and 1% of SNPs with the lowest iHS p-values
Chromosome	Position	iHS	-log10(p-value)	Top 0.5%	Top 0.5% Multi-SNP Signal	Top 1%	Top 1% Multi-SNP Signal	Amino Acid	Gene ID	Product Description
3	120299	3.47077	3.28486			Yes		V710	PVP01_0302600	conserved protein
5	452844	-3.46021	3.2678			Yes		P165S	PVP01_0510300	conserved protein
5	453612	-3.69529	3.65829			Yes		S421P	PVP01_0510300	conserved protein
5	626649	-3.56578	3.44036			Yes	1 (5)	.	-	-
5	640255	-4.24871	4.66755	Yes		Yes	1 (5)	K1218	PVP01_0515300	conserved protein
5	650233	-3.59746	3.49304			Yes	1 (5)	.	-	-
5	651177	-3.62606	3.54095			Yes	1 (5)	.	-	-
6	834920	-4.2613	4.69199	Yes		Yes		.	-	-
6	972529	-3.69314	3.65462			Yes		K217N	PVP01_0623600	PIR protein
7	274120	-3.39311	3.1605			Yes	2 (41)	I1753V	PVP01_0704500	exoribonuclease II, putative
7	286731	-3.35324	3.0976			Yes	2 (41)	R37K	PVP01_0704800	Maf-like protein, putative
7	321326	-3.44455	3.24259			Yes	2 (41)	.	-	-
7	361418	-3.38582	3.14895			Yes	2 (41)	R894Q	PVP01_0706700	conserved protein
7	396091	-3.7346	3.7258			Yes	2 (41)	.	-	-
7	410992	-3.78772	3.81805			Yes	2 (41)	.	-	-
7	419450	-3.56512	3.43927			Yes	2 (41)	.	-	-
7	463968	3.38019	3.14005			Yes	2 (41)	.	-	-
7	766214	-5.46852	7.34312	Yes		Yes		K128N	PVP01_0717200	dihydrouridine synthase, putative
7	766431	-3.40835	3.18471			Yes		T56K	PVP01_0717200	dihydrouridine synthase, putative
7	1018951	-4.38837	4.94231	Yes		Yes		T214I	PVP01_0723700	ribosomal RNA-processing protein 8, putative
9	1422133	-4.44447	5.05498	Yes		Yes		Q698	PVP01_0933200	conserved protein
10	543674	4.15554	4.48877	Yes		Yes		E323	PVP01_1011800	conserved protein
10	590265	-3.82636	3.88588			Yes		E133K	PVP01_1013100	conserved protein
10	1028302	3.95429	4.11485	Yes		Yes		.	PVP01_1023700	stripes inner membrane complex protein, putative
10	1188577	3.95689	4.11958	Yes	1 (39)	Yes	3 (39)	D2015N	PVP01_1027500	conserved protein
10	1190775	3.44379	3.24138			Yes	3 (39)	.	PVP01_1027500	conserved protein
10	1190791	4.05274	4.29567	Yes	1 (39)	Yes	3 (39)	.	PVP01_1027500	conserved protein
10	1192640	5.17628	6.64521	Yes	1 (39)	Yes	3 (39)	S734F	PVP01_1027500	conserved protein
10	1209076	3.32881	3.0594			Yes	3 (39)	.	-	-
10	1209852	-4.23997	4.65063	Yes	1 (39)	Yes	3 (39)	.	-	-
10	1212475	-4.15475	4.48726	Yes	1 (39)	Yes	3 (39)	K517	PVP01_1028300	conserved protein
10	1227645	4.22403	4.61984	Yes	1 (39)	Yes	3 (39)	.	-	-
10	1261500	-4.21726	4.6068	Yes	1 (39)	Yes	3 (39)	D2418	PVP01_1029200	conserved protein
10	1383743	-4.73332	5.65585	Yes		Yes		E235G	PVP01_1032400	conserved protein
10	1388253	-4.86913	5.95044	Yes		Yes		.	-	-
11	574196	3.57472	3.45518			Yes		.	-	-
11	1011755	-3.33624	3.07099			Yes		L727V	PVP01_1123000	conserved protein
12	333179	-3.99174	4.18316	Yes		Yes		G5541C	PVP01_1208400	conserved protein
12	356295	-3.3222	3.0491			Yes		.	-	-
12	1676902	-3.36701	3.11926			Yes		K64N	PVP01_1241100	plasmepsin VIII, putative
12	1761545	-3.38548	3.14841			Yes		F26I	PVP01_1243200	conserved protein
12	1951359	-3.89924	4.01549	Yes		Yes		.	-	-
12	2070606	-4.67859	5.53933	Yes		Yes		L547I	PVP01_1250700	conserved protein
12	2153604	-4.59234	5.35823	Yes	2 (10)	Yes	4 (10)	V495	PVP01_1252700	serine/threonine protein kinase KIN, putative
12	2154051	-4.6536	5.48654	Yes	2 (10)	Yes	4 (10)	E346D	PVP01_1252700	serine/threonine protein kinase KIN, putative
12	2224573	-4.01585	4.22744	Yes	2 (10)	Yes	4 (10)	D1370N	PVP01_1254400	conserved protein
12	2269867	-4.48035	5.12771	Yes	2 (10)	Yes	4 (10)	.	-	-
12	2291693	-4.1862	4.5472	Yes	2 (10)	Yes	4 (10)	N1026H	PVP01_1255800	conserved protein
12	2425834	-3.77027	3.78762			Yes		G1336	PVP01_1258700	conserved protein
12	2526721	-3.69603	3.65956			Yes	5 (10*)	.	-	-
12	2527660	-4.00451	4.20658	Yes		Yes	5 (10*)	.	-	-
12	2583887	-3.56348	3.43655			Yes	5 (10*)	.	-	-
13	451287	-3.45755	3.26352			Yes		.	PVP01_1309700	general transcription factor 3C polypeptide 5, putative
13	1696429	-4.1547	4.48716	Yes		Yes	6 (40)	E10D	PVP01_1339000	cytidine diphosphate-diacylglycerol synthase, putative
13	1696431	-3.96617	4.13645	Yes		Yes	6 (40)	E10K	PVP01_1339000	cytidine diphosphate-diacylglycerol synthase, putative
13	1702823	-3.42261	3.20745			Yes	6 (40)	P81	PVP01_1339100	CUGBP Elav-like family member 2, putative
13	1705219	-3.84315	3.91555			Yes	6 (40)	.	-	-
13	1715596	-4.44409	5.0542	Yes	3 (40)	Yes	6 (40)	.	-	-
13	1727976	-4.61849	5.41281	Yes	3 (40)	Yes	6 (40)	.	-	-
13	1737905	-4.00292	4.20366	Yes	3 (40)	Yes	6 (40)	L92	PVP01_1339800	conserved protein
13	1741858	-3.54101	3.39947			Yes	6 (40)	G155R	PVP01_1339900	aldo-keto reductase, putative
13	1743255	-3.93694	4.0834	Yes	3 (40)	Yes	6 (40)	.	-	-
13	1747943	-3.44991	3.25122			Yes	6 (40)	.	-	-
13	1758938	-4.16107	4.49927	Yes	3 (40)	Yes	6 (40)	E2196D	PVP01_1340300	conserved protein
13	1781638	-3.80748	3.85266			Yes	6 (40)	P598	PVP01_1340600	FANCJ-like helicase, putative
13	1785187	4.15596	4.48956	Yes	3 (40)	Yes	6 (40)	.	-	-
13	1789525	-3.60161	3.49997			Yes	6 (40)	.	-	-
13	1802108	-3.50303	3.33724			Yes	6 (40)	I165V	PVP01_1340900	plasmepsin IV, putative
13	1803416	-3.69185	3.65243			Yes	6 (40)	.	-	-
13	1915652	-4.01406	4.22415	Yes		Yes		S246	PVP01_1343500	conserved protein
14	670301	-3.4112	3.18924			Yes		.	-	-
14	801315	3.9502	4.10742	Yes	4 (17)	Yes	7 (17)	K1295R	PVP01_1418100	AP2 domain transcription factor, putative
14	803330	3.68636	3.64305			Yes	7 (17)	G1967W	PVP01_1418100	AP2 domain transcription factor, putative
14	806758	4.13615	4.452	Yes	4 (17)	Yes	7 (17)	.	PVP01_1418200	conserved protein
14	827787	-4.36643	4.89861	Yes	4 (17)	Yes	7 (17)	.	-	-
14	846461	3.50237	3.33617			Yes	7 (17)	.	-	-
14	858084	3.98115	4.16378	Yes	4 (17)	Yes	7 (17)	K258Q	PVP01_1419800	conserved protein
14	864451	-5.7985	8.1745	Yes	4 (17)	Yes	7 (17)	.	-	-
14	867152	-4.51842	5.20549	Yes	4 (17)	Yes	7 (17)	P143	PVP01_1420000	conserved protein
14	870946	3.68069	3.63338			Yes	7 (17)	N366T	PVP01_1420100	conserved protein
14	889639	3.64945	3.58038			Yes	7 (17)	.	-	-
14	890411	3.45804	3.26431			Yes	7 (17)	.	-	-
14	903462	4.18746	4.5496	Yes	4 (17)	Yes	7 (17)	R517W	PVP01_1420700	conserved protein
14	904748	3.63895	3.56265			Yes	7 (17)	F88S	PVP01_1420700	conserved protein
14	905142	5.44225	7.27892	Yes	4 (17)	Yes	7 (17)	.	-	-
14	905488	4.03647	4.26551	Yes	4 (17)	Yes	7 (17)	.	-	-
14	906834	6.61672	10.435	Yes	4 (17)	Yes	7 (17)	.	-	-
14	907261	4.11014	4.40295	Yes	4 (17)	Yes	7 (17)	.	-	-
14	907596	4.59924	5.37259	Yes	4 (17)	Yes	7 (17)	.	-	-
14	912361	3.8939	4.00592			Yes	7 (17)	G1294	PVP01_1420800	golgi protein 1, putative
14	924618	3.47558	3.29264			Yes	7 (17)	.	PVP01_1421300	SNARE protein, putative
14	938738	-4.2153	4.60301	Yes	4 (17)	Yes	7 (17)	.	-	-
14	954806	4.4987	5.16513	Yes	4 (17)	Yes	7 (17)	.	-	-
14	1027234	-3.75915	3.7683			Yes	7 (17)	G649D	PVP01_1423300	conserved protein
14	1027632	-3.5126	3.35287			Yes	7 (17)	D782N	PVP01_1423300	conserved protein
14	1028040	4.19526	4.56455	Yes	4 (17)	Yes	7 (17)	P918S	PVP01_1423300	conserved protein
14	1028073	3.96558	4.13539	Yes	4 (17)	Yes	7 (17)	G929R	PVP01_1423300	conserved protein
14	1653392	-3.40586	3.18075			Yes		N4K	PVP01_1439000	conserved protein
14	1786973	-3.46266	3.27175			Yes		.	-	-
14	2160456	-3.68997	3.64921			Yes		.	-	-
14	2321038	-3.43147	3.22162			Yes		.	PVP01_1453100	PIH1 domain-containing protein, putative
14	2381698	-3.45778	3.26388			Yes		.	-	-
