# Supplementary material for: Genomic analysis of a pre-elimination Malaysian Plasmodium vivax population reveals selective pressures and changing transmission dynamics
Source: Nat Commun. 2018 Jul 3;9:2585. doi: 10.1038/s41467-018-04965-4 (PMC6030216; doi:10.1038/s41467-018-04965-4)
Supplement: Supplementary file 11 — Supplementary Data 8 [file 41467_2018_4965_MOESM11_ESM.xlsx]

## Sheet: CNV
Supplementary Data 8. Summary of copy number variants
Sample ID	Country	ADMIXTURE (K=4)	Chromosome	Start	End	Length	Copy number	Gene	Description
PJ0025-C	Indonesia	K4	PvP01_05_v1	195450	198750	3300	2	PVP01_0504500	28S ribosomal RNA
PJ0037-C	Indonesia	K4	PvP01_05_v1	195450	199350	3900	2	PVP01_0504500	28S ribosomal RNA
PJ0122-C	Indonesia	K4	PvP01_05_v1	195450	198450	3000	2	PVP01_0504500	28S ribosomal RNA
PJ0320-C	Indonesia	K4	PvP01_05_v1	195450	199350	3900	3	PVP01_0504500	28S ribosomal RNA
PJ0322-C	Indonesia	K4	PvP01_05_v1	195450	198450	3000	2	PVP01_0504500	28S ribosomal RNA
PJ0004-C	Indonesia	K4	PvP01_05_v1	195750	199350	3600	2	PVP01_0504500	28S ribosomal RNA
PJ0007-C	Indonesia	K4	PvP01_05_v1	195750	199350	3600	2	PVP01_0504500	28S ribosomal RNA
PJ0008-C	Indonesia	K4	PvP01_05_v1	195750	199350	3600	2	PVP01_0504500	28S ribosomal RNA
PJ0009-C	Indonesia	K4	PvP01_05_v1	195750	199350	3600	2	PVP01_0504500	28S ribosomal RNA
PJ0011-C	Indonesia	K4	PvP01_05_v1	195750	199350	3600	2	PVP01_0504500	28S ribosomal RNA
PJ0012-Cx	Indonesia	K4	PvP01_05_v1	195750	199350	3600	2	PVP01_0504500	28S ribosomal RNA
PJ0016-C	Indonesia	K4	PvP01_05_v1	195750	199350	3600	2	PVP01_0504500	28S ribosomal RNA
PJ0018-C	Indonesia	K4	PvP01_05_v1	195750	199350	3600	2	PVP01_0504500	28S ribosomal RNA
PJ0024-C	Indonesia	K4	PvP01_05_v1	195750	199350	3600	2	PVP01_0504500	28S ribosomal RNA
PJ0030-C	Indonesia	K4	PvP01_05_v1	195750	199350	3600	2	PVP01_0504500	28S ribosomal RNA
PJ0033-C	Indonesia	K4	PvP01_05_v1	195750	199350	3600	2	PVP01_0504500	28S ribosomal RNA
PJ0035-C	Indonesia	K4	PvP01_05_v1	195750	199350	3600	2	PVP01_0504500	28S ribosomal RNA
PJ0038-Cx	Indonesia	K4	PvP01_05_v1	195750	199350	3600	2	PVP01_0504500	28S ribosomal RNA
PJ0041-C	Indonesia	K4	PvP01_05_v1	195750	198750	3000	2	PVP01_0504500	28S ribosomal RNA
PJ0042-C	Indonesia	K4	PvP01_05_v1	195750	199350	3600	2	PVP01_0504500	28S ribosomal RNA
PJ0043-C	Indonesia	K4	PvP01_05_v1	195750	199350	3600	2	PVP01_0504500	28S ribosomal RNA
PJ0049-C	Indonesia	K4	PvP01_05_v1	195750	199350	3600	2	PVP01_0504500	28S ribosomal RNA
PJ0062-C	Indonesia	K4	PvP01_05_v1	195750	199350	3600	2	PVP01_0504500	28S ribosomal RNA
PJ0068-C	Indonesia	K4	PvP01_05_v1	195750	199350	3600	2	PVP01_0504500	28S ribosomal RNA
PJ0072-C	Indonesia	K4	PvP01_05_v1	195750	199350	3600	2	PVP01_0504500	28S ribosomal RNA
PJ0078-C	Indonesia	K4	PvP01_05_v1	195750	199350	3600	2	PVP01_0504500	28S ribosomal RNA
PJ0082-C	Indonesia	K4	PvP01_05_v1	195750	199350	3600	2	PVP01_0504500	28S ribosomal RNA
PJ0085-C	Indonesia	K4	PvP01_05_v1	195750	198750	3000	2	PVP01_0504500	28S ribosomal RNA
PJ0086-C	Indonesia	K4	PvP01_05_v1	195750	199350	3600	2	PVP01_0504500	28S ribosomal RNA
PJ0097-C	Indonesia	K4	PvP01_05_v1	195750	199350	3600	2	PVP01_0504500	28S ribosomal RNA
PJ0099-C	Indonesia	K4	PvP01_05_v1	195750	199350	3600	2	PVP01_0504500	28S ribosomal RNA
PJ0113-CW	Indonesia	K4	PvP01_05_v1	195750	199350	3600	2	PVP01_0504500	28S ribosomal RNA
PJ0128-C	Indonesia	K4	PvP01_05_v1	195750	199350	3600	2	PVP01_0504500	28S ribosomal RNA
PJ0273-C	Indonesia	K4	PvP01_05_v1	195750	198750	3000	2	PVP01_0504500	28S ribosomal RNA
PJ0274-C	Indonesia	K4	PvP01_05_v1	195750	198750	3000	2	PVP01_0504500	28S ribosomal RNA
PJ0275-C	Indonesia	K4	PvP01_05_v1	195750	199350	3600	2	PVP01_0504500	28S ribosomal RNA
PJ0276-C	Indonesia	K4	PvP01_05_v1	195750	199350	3600	2	PVP01_0504500	28S ribosomal RNA
PJ0277-C	Indonesia	K4	PvP01_05_v1	195750	199350	3600	2	PVP01_0504500	28S ribosomal RNA
PJ0278-C	Indonesia	K4	PvP01_05_v1	195750	199350	3600	2	PVP01_0504500	28S ribosomal RNA
PJ0279-C	Indonesia	K4	PvP01_05_v1	195750	199350	3600	2	PVP01_0504500	28S ribosomal RNA
PJ0280-C	Indonesia	K4	PvP01_05_v1	195750	199350	3600	2	PVP01_0504500	28S ribosomal RNA
PJ0281-C	Indonesia	K4	PvP01_05_v1	195750	199350	3600	2	PVP01_0504500	28S ribosomal RNA
PJ0282-C	Indonesia	K4	PvP01_05_v1	195750	199350	3600	2	PVP01_0504500	28S ribosomal RNA
PJ0283-C	Indonesia	K4	PvP01_05_v1	195750	199350	3600	2	PVP01_0504500	28S ribosomal RNA
PJ0284-C	Indonesia	K4	PvP01_05_v1	195750	198750	3000	2	PVP01_0504500	28S ribosomal RNA
PJ0285-C	Indonesia	K4	PvP01_05_v1	195750	199350	3600	2	PVP01_0504500	28S ribosomal RNA
PJ0286-C	Indonesia	K4	PvP01_05_v1	195750	199350	3600	2	PVP01_0504500	28S ribosomal RNA
PJ0287-C	Indonesia	K4	PvP01_05_v1	195750	199350	3600	2	PVP01_0504500	28S ribosomal RNA
PJ0288-C	Indonesia	K4	PvP01_05_v1	195750	199350	3600	2	PVP01_0504500	28S ribosomal RNA
PJ0289-C	Indonesia	K4	PvP01_05_v1	195750	199350	3600	2	PVP01_0504500	28S ribosomal RNA
PJ0293-C	Indonesia	K4	PvP01_05_v1	195750	199350	3600	2	PVP01_0504500	28S ribosomal RNA
PJ0294-C	Indonesia	K4	PvP01_05_v1	195750	198750	3000	2	PVP01_0504500	28S ribosomal RNA
PJ0295-C	Indonesia	K4	PvP01_05_v1	195750	199350	3600	2	PVP01_0504500	28S ribosomal RNA
PJ0296-C	Indonesia	K4	PvP01_05_v1	195750	198750	3000	2	PVP01_0504500	28S ribosomal RNA
PJ0297-C	Indonesia	K4	PvP01_05_v1	195750	199350	3600	2	PVP01_0504500	28S ribosomal RNA
PJ0298-C	Indonesia	K4	PvP01_05_v1	195750	199350	3600	2	PVP01_0504500	28S ribosomal RNA
PJ0299-C	Indonesia	K4	PvP01_05_v1	195750	199350	3600	2	PVP01_0504500	28S ribosomal RNA
PJ0301-C	Indonesia	K4	PvP01_05_v1	195750	199350	3600	2	PVP01_0504500	28S ribosomal RNA
PJ0302-C	Indonesia	K4	PvP01_05_v1	195750	199350	3600	2	PVP01_0504500	28S ribosomal RNA
PJ0303-C	Indonesia	K4	PvP01_05_v1	195750	199350	3600	2	PVP01_0504500	28S ribosomal RNA
PJ0305-C	Indonesia	K4	PvP01_05_v1	195750	198750	3000	2	PVP01_0504500	28S ribosomal RNA
PJ0307-C	Indonesia	K4	PvP01_05_v1	195750	199350	3600	2	PVP01_0504500	28S ribosomal RNA
PJ0309-C	Indonesia	K4	PvP01_05_v1	195750	199350	3600	2	PVP01_0504500	28S ribosomal RNA
PJ0312-C	Indonesia	K4	PvP01_05_v1	195750	199350	3600	2	PVP01_0504500	28S ribosomal RNA
PJ0313-C	Indonesia	K4	PvP01_05_v1	195750	199350	3600	2	PVP01_0504500	28S ribosomal RNA
PJ0314-C	Indonesia	K4	PvP01_05_v1	195750	199350	3600	2	PVP01_0504500	28S ribosomal RNA
PJ0315-C	Indonesia	K4	PvP01_05_v1	195750	199350	3600	2	PVP01_0504500	28S ribosomal RNA
PJ0316-C	Indonesia	K4	PvP01_05_v1	195750	199350	3600	2	PVP01_0504500	28S ribosomal RNA
PJ0317-C	Indonesia	K4	PvP01_05_v1	195750	199350	3600	2	PVP01_0504500	28S ribosomal RNA
PJ0318-C	Indonesia	K4	PvP01_05_v1	195750	199350	3600	2	PVP01_0504500	28S ribosomal RNA
PJ0319-C	Indonesia	K4	PvP01_05_v1	195750	199350	3600	2	PVP01_0504500	28S ribosomal RNA
PJ0323-C	Indonesia	K4	PvP01_05_v1	195750	199350	3600	2	PVP01_0504500	28S ribosomal RNA
PJ0324-C	Indonesia	K4	PvP01_05_v1	195750	199350	3600	2	PVP01_0504500	28S ribosomal RNA
PJ0032-C	Indonesia	K4	PvP01_05_v1	196350	199350	3000	2	PVP01_0504500	28S ribosomal RNA
PJ0088-Cx	Indonesia	K4	PvP01_05_v1	196350	199350	3000	2	PVP01_0504500	28S ribosomal RNA
PJ0093-C	Indonesia	K4	PvP01_05_v1	196350	199350	3000	2	PVP01_0504500	28S ribosomal RNA
PJ0106-Cx	Indonesia	K4	PvP01_05_v1	196350	199350	3000	2	PVP01_0504500	28S ribosomal RNA
PJ0123-C	Indonesia	K4	PvP01_05_v1	196350	199350	3000	2	PVP01_0504500	28S ribosomal RNA
PJ0291-C	Indonesia	K4	PvP01_05_v1	196350	199350	3000	2	PVP01_0504500	28S ribosomal RNA
PJ0300-C	Indonesia	K4	PvP01_05_v1	196350	199350	3000	2	PVP01_0504500	28S ribosomal RNA
PJ0009-C	Indonesia	K4	PvP01_06_v1	980550	987750	7200	3	PVP01_0623800	duffy binding protein 1
PJ0024-C	Indonesia	K4	PvP01_06_v1	980550	987450	6900	2	PVP01_0623800	duffy binding protein 1
PJ0042-C	Indonesia	K4	PvP01_06_v1	980550	987750	7200	2	PVP01_0623800	duffy binding protein 1
PJ0301-C	Indonesia	K4	PvP01_06_v1	980550	987750	7200	2	PVP01_0623800	duffy binding protein 1
PJ0315-C	Indonesia	K4	PvP01_06_v1	980550	987450	6900	2	PVP01_0623800	duffy binding protein 1
PJ0018-C	Indonesia	K4	PvP01_14_v1	3008550	3013950	5400	2	PVP01_1470400	Plasmodium exported protein, unknown function
PJ0024-C	Indonesia	K4	PvP01_14_v1	3008550	3013950	5400	3	PVP01_1470400	Plasmodium exported protein, unknown function
PJ0025-C	Indonesia	K4	PvP01_14_v1	3008550	3013950	5400	2	PVP01_1470400	Plasmodium exported protein, unknown function
PJ0032-C	Indonesia	K4	PvP01_14_v1	3008550	3013650	5100	3	PVP01_1470400	Plasmodium exported protein, unknown function
PJ0037-C	Indonesia	K4	PvP01_14_v1	3008550	3013650	5100	2	PVP01_1470400	Plasmodium exported protein, unknown function
PJ0043-C	Indonesia	K4	PvP01_14_v1	3008550	3013650	5100	3	PVP01_1470400	Plasmodium exported protein, unknown function
PJ0049-C	Indonesia	K4	PvP01_14_v1	3008550	3013950	5400	2	PVP01_1470400	Plasmodium exported protein, unknown function
PJ0085-C	Indonesia	K4	PvP01_14_v1	3008550	3013650	5100	2	PVP01_1470400	Plasmodium exported protein, unknown function
PJ0086-C	Indonesia	K4	PvP01_14_v1	3008550	3013950	5400	4	PVP01_1470400	Plasmodium exported protein, unknown function
PJ0088-Cx	Indonesia	K4	PvP01_14_v1	3008550	3013650	5100	3	PVP01_1470400	Plasmodium exported protein, unknown function
PJ0093-C	Indonesia	K4	PvP01_14_v1	3008550	3013950	5400	2	PVP01_1470400	Plasmodium exported protein, unknown function
PJ0099-C	Indonesia	K4	PvP01_14_v1	3008550	3013950	5400	3	PVP01_1470400	Plasmodium exported protein, unknown function
PJ0113-CW	Indonesia	K4	PvP01_14_v1	3008550	3013950	5400	2	PVP01_1470400	Plasmodium exported protein, unknown function
PJ0122-C	Indonesia	K4	PvP01_14_v1	3008550	3013950	5400	2	PVP01_1470400	Plasmodium exported protein, unknown function
PJ0123-C	Indonesia	K4	PvP01_14_v1	3008550	3013950	5400	2	PVP01_1470400	Plasmodium exported protein, unknown function
PJ0128-C	Indonesia	K4	PvP01_14_v1	3008550	3013950	5400	2	PVP01_1470400	Plasmodium exported protein, unknown function
PJ0273-C	Indonesia	K4	PvP01_14_v1	3008550	3013950	5400	2	PVP01_1470400	Plasmodium exported protein, unknown function
PJ0274-C	Indonesia	K4	PvP01_14_v1	3008550	3013650	5100	2	PVP01_1470400	Plasmodium exported protein, unknown function
PJ0277-C	Indonesia	K4	PvP01_14_v1	3008550	3013650	5100	2	PVP01_1470400	Plasmodium exported protein, unknown function
PJ0278-C	Indonesia	K4	PvP01_14_v1	3008550	3013950	5400	3	PVP01_1470400	Plasmodium exported protein, unknown function
PJ0279-C	Indonesia	K4	PvP01_14_v1	3008550	3013950	5400	2	PVP01_1470400	Plasmodium exported protein, unknown function
PJ0280-C	Indonesia	K4	PvP01_14_v1	3008550	3013950	5400	2	PVP01_1470400	Plasmodium exported protein, unknown function
PJ0283-C	Indonesia	K4	PvP01_14_v1	3008550	3013650	5100	2	PVP01_1470400	Plasmodium exported protein, unknown function
PJ0288-C	Indonesia	K4	PvP01_14_v1	3008550	3013950	5400	2	PVP01_1470400	Plasmodium exported protein, unknown function
PJ0294-C	Indonesia	K4	PvP01_14_v1	3008550	3013650	5100	2	PVP01_1470400	Plasmodium exported protein, unknown function
PJ0296-C	Indonesia	K4	PvP01_14_v1	3008550	3013950	5400	2	PVP01_1470400	Plasmodium exported protein, unknown function
PJ0297-C	Indonesia	K4	PvP01_14_v1	3008550	3013950	5400	2	PVP01_1470400	Plasmodium exported protein, unknown function
PJ0299-C	Indonesia	K4	PvP01_14_v1	3008550	3013950	5400	2	PVP01_1470400	Plasmodium exported protein, unknown function
PJ0300-C	Indonesia	K4	PvP01_14_v1	3008550	3013950	5400	3	PVP01_1470400	Plasmodium exported protein, unknown function
PJ0302-C	Indonesia	K4	PvP01_14_v1	3008550	3013950	5400	2	PVP01_1470400	Plasmodium exported protein, unknown function
PJ0303-C	Indonesia	K4	PvP01_14_v1	3008550	3013650	5100	2	PVP01_1470400	Plasmodium exported protein, unknown function
PJ0313-C	Indonesia	K4	PvP01_14_v1	3008550	3013950	5400	3	PVP01_1470400	Plasmodium exported protein, unknown function
PJ0314-C	Indonesia	K4	PvP01_14_v1	3008550	3013650	5100	2	PVP01_1470400	Plasmodium exported protein, unknown function
PJ0316-C	Indonesia	K4	PvP01_14_v1	3008550	3013950	5400	2	PVP01_1470400	Plasmodium exported protein, unknown function
PJ0319-C	Indonesia	K4	PvP01_14_v1	3008550	3013950	5400	2	PVP01_1470400	Plasmodium exported protein, unknown function
PJ0322-C	Indonesia	K4	PvP01_14_v1	3008550	3013650	5100	2	PVP01_1470400	Plasmodium exported protein, unknown function
PJ0078-C	Indonesia	K4	PvP01_14_v1	3008850	3013950	5100	2	PVP01_1470400	Plasmodium exported protein, unknown function
PJ0307-C	Indonesia	K4	PvP01_14_v1	3008850	3013950	5100	2	PVP01_1470400	Plasmodium exported protein, unknown function
PJ0305-C	Indonesia	K4	PvP01_14_v1	3010050	3013950	3900	2	PVP01_1470400	Plasmodium exported protein, unknown function
PY0019-C	Malaysia	K2	PvP01_05_v1	195750	199350	3600	2	PVP01_0504500	28S ribosomal RNA
PY0024-C	Malaysia	K2	PvP01_05_v1	195750	199350	3600	2	PVP01_0504500	28S ribosomal RNA
PY0026-C	Malaysia	K2	PvP01_05_v1	195750	199350	3600	2	PVP01_0504500	28S ribosomal RNA
PY0027-C	Malaysia	K2	PvP01_05_v1	195750	198750	3000	2	PVP01_0504500	28S ribosomal RNA
PY0034-C	Malaysia	K2	PvP01_05_v1	195750	198750	3000	2	PVP01_0504500	28S ribosomal RNA
PY0044-C	Malaysia	K2	PvP01_05_v1	195750	198750	3000	2	PVP01_0504500	28S ribosomal RNA
PY0053-C	Malaysia	K2	PvP01_05_v1	195750	199350	3600	2	PVP01_0504500	28S ribosomal RNA
PY0056-C	Malaysia	K2	PvP01_05_v1	195750	199350	3600	2	PVP01_0504500	28S ribosomal RNA
PY0057-C	Malaysia	K2	PvP01_05_v1	195750	199350	3600	2	PVP01_0504500	28S ribosomal RNA
PY0058-C	Malaysia	K2	PvP01_05_v1	195750	199350	3600	2	PVP01_0504500	28S ribosomal RNA
PY0060-C	Malaysia	K2	PvP01_05_v1	195750	199350	3600	2	PVP01_0504500	28S ribosomal RNA
PY0061-C	Malaysia	K2	PvP01_05_v1	195750	199350	3600	2	PVP01_0504500	28S ribosomal RNA
PY0067-C	Malaysia	K2	PvP01_05_v1	195750	199350	3600	2	PVP01_0504500	28S ribosomal RNA
PY0068-C	Malaysia	K2	PvP01_05_v1	195750	199350	3600	2	PVP01_0504500	28S ribosomal RNA
PY0072-C	Malaysia	K2	PvP01_05_v1	195750	199350	3600	2	PVP01_0504500	28S ribosomal RNA
PY0073-C	Malaysia	K2	PvP01_05_v1	195750	199350	3600	2	PVP01_0504500	28S ribosomal RNA
PY0074-C	Malaysia	K2	PvP01_05_v1	195750	199350	3600	2	PVP01_0504500	28S ribosomal RNA
PY0075-C	Malaysia	K2	PvP01_05_v1	195750	199350	3600	2	PVP01_0504500	28S ribosomal RNA
PY0101-C	Malaysia	K2	PvP01_05_v1	195750	199350	3600	2	PVP01_0504500	28S ribosomal RNA
PY0105-C	Malaysia	K2	PvP01_05_v1	195750	199350	3600	2	PVP01_0504500	28S ribosomal RNA
PY0117-C	Malaysia	K2	PvP01_05_v1	195750	198750	3000	2	PVP01_0504500	28S ribosomal RNA
PY0035-C	Malaysia	K2	PvP01_05_v1	196350	199350	3000	2	PVP01_0504500	28S ribosomal RNA
PY0042-C	Malaysia	K2	PvP01_05_v1	196350	199350	3000	2	PVP01_0504500	28S ribosomal RNA
PY0076-C	Malaysia	K2	PvP01_05_v1	196350	199350	3000	2	PVP01_0504500	28S ribosomal RNA
PY0119-C	Malaysia	K2	PvP01_05_v1	196350	199350	3000	2	PVP01_0504500	28S ribosomal RNA
PY0018-C	Malaysia	K3	PvP01_05_v1	195750	199350	3600	2	PVP01_0504500	28S ribosomal RNA
PY0048-C	Malaysia	K3	PvP01_05_v1	195750	198750	3000	2	PVP01_0504500	28S ribosomal RNA
PY0050-C	Malaysia	K3	PvP01_05_v1	195750	199350	3600	2	PVP01_0504500	28S ribosomal RNA
PY0054-C	Malaysia	K3	PvP01_05_v1	195750	199350	3600	2	PVP01_0504500	28S ribosomal RNA
PY0055-C	Malaysia	K3	PvP01_05_v1	195750	199350	3600	2	PVP01_0504500	28S ribosomal RNA
PY0087-C	Malaysia	K3	PvP01_05_v1	195750	199350	3600	2	PVP01_0504500	28S ribosomal RNA
PY0088-C	Malaysia	K3	PvP01_05_v1	195750	199350	3600	2	PVP01_0504500	28S ribosomal RNA
PY0089-C	Malaysia	K3	PvP01_05_v1	195750	199350	3600	2	PVP01_0504500	28S ribosomal RNA
PY0090-C	Malaysia	K3	PvP01_05_v1	195750	199350	3600	2	PVP01_0504500	28S ribosomal RNA
PY0093-C	Malaysia	K3	PvP01_05_v1	195750	199350	3600	2	PVP01_0504500	28S ribosomal RNA
PY0114-C	Malaysia	K3	PvP01_05_v1	195750	199350	3600	2	PVP01_0504500	28S ribosomal RNA
PY0092-C	Malaysia	K3	PvP01_05_v1	196350	199350	3000	2	PVP01_0504500	28S ribosomal RNA
PY0094-C	Malaysia	K3	PvP01_05_v1	196350	199350	3000	2	PVP01_0504500	28S ribosomal RNA
PY0096-C	Malaysia	K3	PvP01_05_v1	196350	199350	3000	2	PVP01_0504500	28S ribosomal RNA
PY0002-C	Malaysia	M	PvP01_05_v1	195750	198750	3000	2	PVP01_0504500	28S ribosomal RNA
PY0051-C	Malaysia	M	PvP01_05_v1	195750	199350	3600	2	PVP01_0504500	28S ribosomal RNA
PY0090-C	Malaysia	K3	PvP01_06_v1	980550	987150	6600	2	PVP01_0623800	duffy binding protein 1
PY0005-C	Malaysia	M	PvP01_06_v1	980550	987750	7200	2	PVP01_0623800	duffy binding protein 1
PY0024-C	Malaysia	K2	PvP01_14_v1	3008550	3013950	5400	2	PVP01_1470400	Plasmodium exported protein, unknown function
PY0026-C	Malaysia	K2	PvP01_14_v1	3008550	3013650	5100	2	PVP01_1470400	Plasmodium exported protein, unknown function
PY0027-C	Malaysia	K2	PvP01_14_v1	3008550	3013950	5400	2	PVP01_1470400	Plasmodium exported protein, unknown function
PY0034-C	Malaysia	K2	PvP01_14_v1	3008550	3013650	5100	2	PVP01_1470400	Plasmodium exported protein, unknown function
PY0035-C	Malaysia	K2	PvP01_14_v1	3008550	3013950	5400	2	PVP01_1470400	Plasmodium exported protein, unknown function
PY0044-C	Malaysia	K2	PvP01_14_v1	3008550	3013950	5400	2	PVP01_1470400	Plasmodium exported protein, unknown function
PY0053-C	Malaysia	K2	PvP01_14_v1	3008550	3013950	5400	2	PVP01_1470400	Plasmodium exported protein, unknown function
PY0056-C	Malaysia	K2	PvP01_14_v1	3008550	3013950	5400	2	PVP01_1470400	Plasmodium exported protein, unknown function
PY0057-C	Malaysia	K2	PvP01_14_v1	3008550	3013950	5400	2	PVP01_1470400	Plasmodium exported protein, unknown function
PY0058-C	Malaysia	K2	PvP01_14_v1	3008550	3013950	5400	2	PVP01_1470400	Plasmodium exported protein, unknown function
PY0060-C	Malaysia	K2	PvP01_14_v1	3008550	3013950	5400	2	PVP01_1470400	Plasmodium exported protein, unknown function
PY0061-C	Malaysia	K2	PvP01_14_v1	3008550	3013650	5100	2	PVP01_1470400	Plasmodium exported protein, unknown function
PY0067-C	Malaysia	K2	PvP01_14_v1	3008550	3013950	5400	2	PVP01_1470400	Plasmodium exported protein, unknown function
PY0068-C	Malaysia	K2	PvP01_14_v1	3008550	3013650	5100	2	PVP01_1470400	Plasmodium exported protein, unknown function
PY0072-C	Malaysia	K2	PvP01_14_v1	3008550	3013950	5400	2	PVP01_1470400	Plasmodium exported protein, unknown function
PY0073-C	Malaysia	K2	PvP01_14_v1	3008550	3013950	5400	2	PVP01_1470400	Plasmodium exported protein, unknown function
PY0074-C	Malaysia	K2	PvP01_14_v1	3008550	3013950	5400	2	PVP01_1470400	Plasmodium exported protein, unknown function
PY0075-C	Malaysia	K2	PvP01_14_v1	3008550	3013950	5400	2	PVP01_1470400	Plasmodium exported protein, unknown function
PY0076-C	Malaysia	K2	PvP01_14_v1	3008550	3013950	5400	2	PVP01_1470400	Plasmodium exported protein, unknown function
PY0085-C	Malaysia	K2	PvP01_14_v1	3008550	3013650	5100	2	PVP01_1470400	Plasmodium exported protein, unknown function
PY0101-C	Malaysia	K2	PvP01_14_v1	3008550	3013950	5400	2	PVP01_1470400	Plasmodium exported protein, unknown function
PY0105-C	Malaysia	K2	PvP01_14_v1	3008550	3013650	5100	2	PVP01_1470400	Plasmodium exported protein, unknown function
PY0117-C	Malaysia	K2	PvP01_14_v1	3008550	3013950	5400	2	PVP01_1470400	Plasmodium exported protein, unknown function
PY0119-C	Malaysia	K2	PvP01_14_v1	3008550	3013950	5400	2	PVP01_1470400	Plasmodium exported protein, unknown function
PY0019-C	Malaysia	K2	PvP01_14_v1	3008550	3013950	5400	2	PVP01_1470400	Plasmodium exported protein, unknown function
PY0023-C	Malaysia	K3	PvP01_14_v1	3008550	3013950	5400	2	PVP01_1470400	Plasmodium exported protein, unknown function
PY0048-C	Malaysia	K3	PvP01_14_v1	3008550	3013650	5100	2	PVP01_1470400	Plasmodium exported protein, unknown function
PY0050-C	Malaysia	K3	PvP01_14_v1	3008550	3013950	5400	2	PVP01_1470400	Plasmodium exported protein, unknown function
PY0054-C	Malaysia	K3	PvP01_14_v1	3008550	3013950	5400	2	PVP01_1470400	Plasmodium exported protein, unknown function
PY0055-C	Malaysia	K3	PvP01_14_v1	3008550	3013950	5400	2	PVP01_1470400	Plasmodium exported protein, unknown function
PY0087-C	Malaysia	K3	PvP01_14_v1	3008550	3013950	5400	2	PVP01_1470400	Plasmodium exported protein, unknown function
PY0090-C	Malaysia	K3	PvP01_14_v1	3008550	3013950	5400	2	PVP01_1470400	Plasmodium exported protein, unknown function
PY0092-C	Malaysia	K3	PvP01_14_v1	3008550	3013950	5400	2	PVP01_1470400	Plasmodium exported protein, unknown function
PY0093-C	Malaysia	K3	PvP01_14_v1	3008550	3013950	5400	2	PVP01_1470400	Plasmodium exported protein, unknown function
PY0094-C	Malaysia	K3	PvP01_14_v1	3008550	3013950	5400	2	PVP01_1470400	Plasmodium exported protein, unknown function
PY0096-C	Malaysia	K3	PvP01_14_v1	3008550	3013650	5100	3	PVP01_1470400	Plasmodium exported protein, unknown function
PY0103-C	Malaysia	K3	PvP01_14_v1	3008550	3013950	5400	2	PVP01_1470400	Plasmodium exported protein, unknown function
PY0107-C	Malaysia	K3	PvP01_14_v1	3008550	3013950	5400	2	PVP01_1470400	Plasmodium exported protein, unknown function
PY0114-C	Malaysia	K3	PvP01_14_v1	3008550	3013950	5400	2	PVP01_1470400	Plasmodium exported protein, unknown function
PY0002-C	Malaysia	M	PvP01_14_v1	3008550	3013650	5100	2	PVP01_1470400	Plasmodium exported protein, unknown function
PY0005-C	Malaysia	M	PvP01_14_v1	3008550	3013650	5100	3	PVP01_1470400	Plasmodium exported protein, unknown function
PD0698-C	Thailand	K1	PvP01_05_v1	195450	199350	3900	2	PVP01_0504500	28S ribosomal RNA
PD0165-C	Thailand	K1	PvP01_05_v1	195750	198750	3000	2	PVP01_0504500	28S ribosomal RNA
PD0166-C	Thailand	K1	PvP01_05_v1	195750	199350	3600	2	PVP01_0504500	28S ribosomal RNA
PD0167-C	Thailand	K1	PvP01_05_v1	195750	198750	3000	2	PVP01_0504500	28S ribosomal RNA
PD0170-C	Thailand	K1	PvP01_05_v1	195750	199350	3600	2	PVP01_0504500	28S ribosomal RNA
PD0171-C	Thailand	K1	PvP01_05_v1	195750	199350	3600	2	PVP01_0504500	28S ribosomal RNA
PD0172-C	Thailand	K1	PvP01_05_v1	195750	198750	3000	2	PVP01_0504500	28S ribosomal RNA
PD0174-C	Thailand	K1	PvP01_05_v1	195750	198750	3000	2	PVP01_0504500	28S ribosomal RNA
PD0175-C	Thailand	K1	PvP01_05_v1	195750	199350	3600	2	PVP01_0504500	28S ribosomal RNA
PD0176-C	Thailand	K1	PvP01_05_v1	195750	198750	3000	2	PVP01_0504500	28S ribosomal RNA
PD0177-C	Thailand	K1	PvP01_05_v1	195750	199350	3600	2	PVP01_0504500	28S ribosomal RNA
PD0179-C	Thailand	K1	PvP01_05_v1	195750	199350	3600	2	PVP01_0504500	28S ribosomal RNA
PD0180-C	Thailand	K1	PvP01_05_v1	195750	198750	3000	2	PVP01_0504500	28S ribosomal RNA
PD0182-C	Thailand	K1	PvP01_05_v1	195750	199350	3600	2	PVP01_0504500	28S ribosomal RNA
PD0593-C	Thailand	K1	PvP01_05_v1	195750	199350	3600	2	PVP01_0504500	28S ribosomal RNA
PD0594-C	Thailand	K1	PvP01_05_v1	195750	199350	3600	2	PVP01_0504500	28S ribosomal RNA
PD0595-C	Thailand	K1	PvP01_05_v1	195750	199350	3600	2	PVP01_0504500	28S ribosomal RNA
PD0596-C	Thailand	K1	PvP01_05_v1	195750	199350	3600	2	PVP01_0504500	28S ribosomal RNA
PD0597-C	Thailand	K1	PvP01_05_v1	195750	199350	3600	2	PVP01_0504500	28S ribosomal RNA
PD0598-C	Thailand	K1	PvP01_05_v1	195750	199350	3600	2	PVP01_0504500	28S ribosomal RNA
PD0599-C	Thailand	K1	PvP01_05_v1	195750	199350	3600	2	PVP01_0504500	28S ribosomal RNA
PD0600-C	Thailand	K1	PvP01_05_v1	195750	199350	3600	2	PVP01_0504500	28S ribosomal RNA
PD0601-C	Thailand	K1	PvP01_05_v1	195750	199350	3600	2	PVP01_0504500	28S ribosomal RNA
PD0602-C	Thailand	K1	PvP01_05_v1	195750	199350	3600	2	PVP01_0504500	28S ribosomal RNA
PD0603-C	Thailand	K1	PvP01_05_v1	195750	199350	3600	2	PVP01_0504500	28S ribosomal RNA
PD0604-C	Thailand	K1	PvP01_05_v1	195750	199350	3600	2	PVP01_0504500	28S ribosomal RNA
PD0605-C	Thailand	K1	PvP01_05_v1	195750	199350	3600	2	PVP01_0504500	28S ribosomal RNA
PD0606-C	Thailand	K1	PvP01_05_v1	195750	198750	3000	2	PVP01_0504500	28S ribosomal RNA
PD0607-C	Thailand	K1	PvP01_05_v1	195750	199350	3600	2	PVP01_0504500	28S ribosomal RNA
PD0608-C	Thailand	K1	PvP01_05_v1	195750	199350	3600	2	PVP01_0504500	28S ribosomal RNA
PD0609-C	Thailand	K1	PvP01_05_v1	195750	198750	3000	2	PVP01_0504500	28S ribosomal RNA
PD0610-C	Thailand	K1	PvP01_05_v1	195750	199350	3600	2	PVP01_0504500	28S ribosomal RNA
PD0611-C	Thailand	K1	PvP01_05_v1	195750	199350	3600	2	PVP01_0504500	28S ribosomal RNA
PD0612-C	Thailand	K1	PvP01_05_v1	195750	199350	3600	2	PVP01_0504500	28S ribosomal RNA
PD0613-C	Thailand	K1	PvP01_05_v1	195750	199350	3600	2	PVP01_0504500	28S ribosomal RNA
PD0614-C	Thailand	K1	PvP01_05_v1	195750	199350	3600	2	PVP01_0504500	28S ribosomal RNA
PD0615-C	Thailand	K1	PvP01_05_v1	195750	199350	3600	2	PVP01_0504500	28S ribosomal RNA
PD0616-C	Thailand	K1	PvP01_05_v1	195750	199350	3600	2	PVP01_0504500	28S ribosomal RNA
PD0617-C	Thailand	K1	PvP01_05_v1	195750	199350	3600	2	PVP01_0504500	28S ribosomal RNA
PD0618-C	Thailand	K1	PvP01_05_v1	195750	199350	3600	2	PVP01_0504500	28S ribosomal RNA
PD0619-C	Thailand	K1	PvP01_05_v1	195750	199350	3600	2	PVP01_0504500	28S ribosomal RNA
PD0620-C	Thailand	K1	PvP01_05_v1	195750	199350	3600	2	PVP01_0504500	28S ribosomal RNA
PD0622-C	Thailand	K1	PvP01_05_v1	195750	199350	3600	2	PVP01_0504500	28S ribosomal RNA
PD0623-C	Thailand	K1	PvP01_05_v1	195750	198750	3000	2	PVP01_0504500	28S ribosomal RNA
PD0624-C	Thailand	K1	PvP01_05_v1	195750	199350	3600	2	PVP01_0504500	28S ribosomal RNA
PD0625-C	Thailand	K1	PvP01_05_v1	195750	198750	3000	2	PVP01_0504500	28S ribosomal RNA
PD0674-C	Thailand	K1	PvP01_05_v1	195750	199350	3600	2	PVP01_0504500	28S ribosomal RNA
PD0675-C	Thailand	K1	PvP01_05_v1	195750	199350	3600	2	PVP01_0504500	28S ribosomal RNA
PD0676-C	Thailand	K1	PvP01_05_v1	195750	199350	3600	2	PVP01_0504500	28S ribosomal RNA
PD0677-C	Thailand	K1	PvP01_05_v1	195750	199350	3600	2	PVP01_0504500	28S ribosomal RNA
PD0678-C	Thailand	K1	PvP01_05_v1	195750	199350	3600	2	PVP01_0504500	28S ribosomal RNA
PD0679-C	Thailand	K1	PvP01_05_v1	195750	199350	3600	2	PVP01_0504500	28S ribosomal RNA
PD0680-C	Thailand	K1	PvP01_05_v1	195750	199350	3600	2	PVP01_0504500	28S ribosomal RNA
PD0681-C	Thailand	K1	PvP01_05_v1	195750	199350	3600	2	PVP01_0504500	28S ribosomal RNA
PD0682-CW	Thailand	K1	PvP01_05_v1	195750	199350	3600	2	PVP01_0504500	28S ribosomal RNA
PD0683-C	Thailand	K1	PvP01_05_v1	195750	199350	3600	2	PVP01_0504500	28S ribosomal RNA
PD0684-C	Thailand	K1	PvP01_05_v1	195750	199350	3600	2	PVP01_0504500	28S ribosomal RNA
PD0685-C	Thailand	K1	PvP01_05_v1	195750	199350	3600	2	PVP01_0504500	28S ribosomal RNA
PD0686-C	Thailand	K1	PvP01_05_v1	195750	199350	3600	2	PVP01_0504500	28S ribosomal RNA
PD0687-C	Thailand	K1	PvP01_05_v1	195750	198750	3000	2	PVP01_0504500	28S ribosomal RNA
PD0688-C	Thailand	K1	PvP01_05_v1	195750	199350	3600	2	PVP01_0504500	28S ribosomal RNA
PD0689-C	Thailand	K1	PvP01_05_v1	195750	199350	3600	2	PVP01_0504500	28S ribosomal RNA
PD0690-C	Thailand	K1	PvP01_05_v1	195750	199350	3600	2	PVP01_0504500	28S ribosomal RNA
PD0691-C	Thailand	K1	PvP01_05_v1	195750	199350	3600	2	PVP01_0504500	28S ribosomal RNA
PD0692-C	Thailand	K1	PvP01_05_v1	195750	199350	3600	2	PVP01_0504500	28S ribosomal RNA
PD0693-C	Thailand	K1	PvP01_05_v1	195750	199350	3600	2	PVP01_0504500	28S ribosomal RNA
PD0694-C	Thailand	K1	PvP01_05_v1	195750	199350	3600	2	PVP01_0504500	28S ribosomal RNA
PD0695-C	Thailand	K1	PvP01_05_v1	195750	199350	3600	2	PVP01_0504500	28S ribosomal RNA
PD0696-C	Thailand	K1	PvP01_05_v1	195750	199350	3600	2	PVP01_0504500	28S ribosomal RNA
PD0697-C	Thailand	K1	PvP01_05_v1	195750	199350	3600	2	PVP01_0504500	28S ribosomal RNA
PD0699-C	Thailand	K1	PvP01_05_v1	195750	199350	3600	2	PVP01_0504500	28S ribosomal RNA
PD0700-C	Thailand	K1	PvP01_05_v1	195750	199350	3600	2	PVP01_0504500	28S ribosomal RNA
PD0701-C	Thailand	K1	PvP01_05_v1	195750	199350	3600	2	PVP01_0504500	28S ribosomal RNA
PD0702-C	Thailand	K1	PvP01_05_v1	195750	199350	3600	2	PVP01_0504500	28S ribosomal RNA
PD0703-C	Thailand	K1	PvP01_05_v1	195750	199350	3600	2	PVP01_0504500	28S ribosomal RNA
PD0704-C	Thailand	K1	PvP01_05_v1	195750	199350	3600	2	PVP01_0504500	28S ribosomal RNA
PD0705-C	Thailand	K1	PvP01_05_v1	195750	199350	3600	2	PVP01_0504500	28S ribosomal RNA
PD0706-C	Thailand	K1	PvP01_05_v1	195750	199350	3600	2	PVP01_0504500	28S ribosomal RNA
PD0707-C	Thailand	K1	PvP01_05_v1	195750	199350	3600	2	PVP01_0504500	28S ribosomal RNA
PD0708-C	Thailand	K1	PvP01_05_v1	195750	199350	3600	2	PVP01_0504500	28S ribosomal RNA
PD0709-C	Thailand	K1	PvP01_05_v1	195750	199350	3600	2	PVP01_0504500	28S ribosomal RNA
PD0710-C	Thailand	K1	PvP01_05_v1	195750	199350	3600	2	PVP01_0504500	28S ribosomal RNA
PD0711-C	Thailand	K1	PvP01_05_v1	195750	199350	3600	2	PVP01_0504500	28S ribosomal RNA
PD0712-C	Thailand	K1	PvP01_05_v1	195750	198750	3000	2	PVP01_0504500	28S ribosomal RNA
PD0714-C	Thailand	K1	PvP01_05_v1	195750	199350	3600	2	PVP01_0504500	28S ribosomal RNA
PD0715-C	Thailand	K1	PvP01_05_v1	195750	199350	3600	2	PVP01_0504500	28S ribosomal RNA
PD1519-C	Thailand	K1	PvP01_05_v1	195750	199350	3600	2	PVP01_0504500	28S ribosomal RNA
PD1520-C	Thailand	K1	PvP01_05_v1	195750	199350	3600	2	PVP01_0504500	28S ribosomal RNA
PD1521-C	Thailand	K1	PvP01_05_v1	195750	199350	3600	2	PVP01_0504500	28S ribosomal RNA
PD1522-C	Thailand	K1	PvP01_05_v1	195750	199350	3600	2	PVP01_0504500	28S ribosomal RNA
PD1529-C	Thailand	K1	PvP01_05_v1	195750	199350	3600	2	PVP01_0504500	28S ribosomal RNA
PD1530-C	Thailand	K1	PvP01_05_v1	195750	199350	3600	2	PVP01_0504500	28S ribosomal RNA
PD1531-C	Thailand	K1	PvP01_05_v1	195750	199350	3600	2	PVP01_0504500	28S ribosomal RNA
PD1532-C	Thailand	K1	PvP01_05_v1	195750	199350	3600	2	PVP01_0504500	28S ribosomal RNA
PD1534-C	Thailand	K1	PvP01_05_v1	195750	198750	3000	2	PVP01_0504500	28S ribosomal RNA
PD0169-C	Thailand	K1	PvP01_05_v1	196350	199350	3000	2	PVP01_0504500	28S ribosomal RNA
PD0166-C	Thailand	K1	PvP01_06_v1	980550	987750	7200	2	PVP01_0623800	duffy binding protein 1
PD0172-C	Thailand	K1	PvP01_06_v1	980550	987750	7200	2	PVP01_0623800	duffy binding protein 1
PD0178-C	Thailand	K1	PvP01_06_v1	980550	987750	7200	2	PVP01_0623800	duffy binding protein 1
PD0597-C	Thailand	K1	PvP01_06_v1	980550	987750	7200	2	PVP01_0623800	duffy binding protein 1
PD0600-C	Thailand	K1	PvP01_06_v1	980550	987750	7200	3	PVP01_0623800	duffy binding protein 1
PD0603-C	Thailand	K1	PvP01_06_v1	980550	987750	7200	2	PVP01_0623800	duffy binding protein 1
PD0607-C	Thailand	K1	PvP01_06_v1	980550	987750	7200	2	PVP01_0623800	duffy binding protein 1
PD0615-C	Thailand	K1	PvP01_06_v1	980550	987750	7200	2	PVP01_0623800	duffy binding protein 1
PD0616-C	Thailand	K1	PvP01_06_v1	980550	987750	7200	2	PVP01_0623800	duffy binding protein 1
PD0617-C	Thailand	K1	PvP01_06_v1	980550	987750	7200	2	PVP01_0623800	duffy binding protein 1
PD0619-C	Thailand	K1	PvP01_06_v1	980550	987750	7200	2	PVP01_0623800	duffy binding protein 1
PD0620-C	Thailand	K1	PvP01_06_v1	980550	987750	7200	2	PVP01_0623800	duffy binding protein 1
PD0622-C	Thailand	K1	PvP01_06_v1	980550	987750	7200	2	PVP01_0623800	duffy binding protein 1
PD0623-C	Thailand	K1	PvP01_06_v1	980550	987750	7200	2	PVP01_0623800	duffy binding protein 1
PD0675-C	Thailand	K1	PvP01_06_v1	980550	987750	7200	3	PVP01_0623800	duffy binding protein 1
PD0677-C	Thailand	K1	PvP01_06_v1	980550	987750	7200	2	PVP01_0623800	duffy binding protein 1
PD0678-C	Thailand	K1	PvP01_06_v1	980550	987750	7200	2	PVP01_0623800	duffy binding protein 1
PD0682-CW	Thailand	K1	PvP01_06_v1	980550	987750	7200	2	PVP01_0623800	duffy binding protein 1
PD0683-C	Thailand	K1	PvP01_06_v1	980550	987750	7200	2	PVP01_0623800	duffy binding protein 1
PD0684-C	Thailand	K1	PvP01_06_v1	980550	987750	7200	3	PVP01_0623800	duffy binding protein 1
PD0689-C	Thailand	K1	PvP01_06_v1	980550	987750	7200	2	PVP01_0623800	duffy binding protein 1
PD0693-C	Thailand	K1	PvP01_06_v1	980550	987750	7200	2	PVP01_0623800	duffy binding protein 1
PD0694-C	Thailand	K1	PvP01_06_v1	980550	987750	7200	2	PVP01_0623800	duffy binding protein 1
PD0704-C	Thailand	K1	PvP01_06_v1	980550	987750	7200	2	PVP01_0623800	duffy binding protein 1
PD0708-C	Thailand	K1	PvP01_06_v1	980550	987750	7200	2	PVP01_0623800	duffy binding protein 1
PD0710-C	Thailand	K1	PvP01_06_v1	980550	987750	7200	2	PVP01_0623800	duffy binding protein 1
PD0712-C	Thailand	K1	PvP01_06_v1	980550	987450	6900	2	PVP01_0623800	duffy binding protein 1
PD1519-C	Thailand	K1	PvP01_06_v1	980550	987750	7200	2	PVP01_0623800	duffy binding protein 1
PD1522-C	Thailand	K1	PvP01_06_v1	980550	987750	7200	2	PVP01_0623800	duffy binding protein 1
PD1526-C	Thailand	K1	PvP01_06_v1	980550	987750	7200	2	PVP01_0623800	duffy binding protein 1
PD0685-C	Thailand	K1	PvP01_06_v1	981150	987150	6000	2	PVP01_0623800	duffy binding protein 1
PD0166-C	Thailand	K1	PvP01_14_v1	3008550	3013650	5100	2	PVP01_1470400	Plasmodium exported protein, unknown function
PD0169-C	Thailand	K1	PvP01_14_v1	3008550	3013650	5100	2	PVP01_1470400	Plasmodium exported protein, unknown function
PD0171-C	Thailand	K1	PvP01_14_v1	3008550	3013650	5100	2	PVP01_1470400	Plasmodium exported protein, unknown function
PD0174-C	Thailand	K1	PvP01_14_v1	3008550	3013650	5100	2	PVP01_1470400	Plasmodium exported protein, unknown function
PD0178-C	Thailand	K1	PvP01_14_v1	3008550	3013650	5100	2	PVP01_1470400	Plasmodium exported protein, unknown function
PD0179-C	Thailand	K1	PvP01_14_v1	3008550	3013650	5100	3	PVP01_1470400	Plasmodium exported protein, unknown function
PD0180-C	Thailand	K1	PvP01_14_v1	3008550	3013650	5100	2	PVP01_1470400	Plasmodium exported protein, unknown function
PD0184-C	Thailand	K1	PvP01_14_v1	3008550	3013650	5100	2	PVP01_1470400	Plasmodium exported protein, unknown function
PD0596-C	Thailand	K1	PvP01_14_v1	3008550	3013650	5100	2	PVP01_1470400	Plasmodium exported protein, unknown function
PD0597-C	Thailand	K1	PvP01_14_v1	3008550	3013650	5100	2	PVP01_1470400	Plasmodium exported protein, unknown function
PD0599-C	Thailand	K1	PvP01_14_v1	3008550	3013650	5100	2	PVP01_1470400	Plasmodium exported protein, unknown function
PD0600-C	Thailand	K1	PvP01_14_v1	3008550	3013650	5100	3	PVP01_1470400	Plasmodium exported protein, unknown function
PD0601-C	Thailand	K1	PvP01_14_v1	3008550	3013950	5400	3	PVP01_1470400	Plasmodium exported protein, unknown function
PD0602-C	Thailand	K1	PvP01_14_v1	3008550	3013950	5400	3	PVP01_1470400	Plasmodium exported protein, unknown function
PD0604-C	Thailand	K1	PvP01_14_v1	3008550	3013650	5100	2	PVP01_1470400	Plasmodium exported protein, unknown function
PD0607-C	Thailand	K1	PvP01_14_v1	3008550	3013950	5400	4	PVP01_1470400	Plasmodium exported protein, unknown function
PD0609-C	Thailand	K1	PvP01_14_v1	3008550	3013650	5100	4	PVP01_1470400	Plasmodium exported protein, unknown function
PD0613-C	Thailand	K1	PvP01_14_v1	3008550	3013650	5100	2	PVP01_1470400	Plasmodium exported protein, unknown function
PD0614-C	Thailand	K1	PvP01_14_v1	3008550	3013950	5400	2	PVP01_1470400	Plasmodium exported protein, unknown function
PD0615-C	Thailand	K1	PvP01_14_v1	3008550	3013650	5100	2	PVP01_1470400	Plasmodium exported protein, unknown function
PD0616-C	Thailand	K1	PvP01_14_v1	3008550	3013650	5100	4	PVP01_1470400	Plasmodium exported protein, unknown function
PD0617-C	Thailand	K1	PvP01_14_v1	3008550	3013950	5400	2	PVP01_1470400	Plasmodium exported protein, unknown function
PD0622-C	Thailand	K1	PvP01_14_v1	3008550	3013650	5100	4	PVP01_1470400	Plasmodium exported protein, unknown function
PD0623-C	Thailand	K1	PvP01_14_v1	3008550	3013950	5400	3	PVP01_1470400	Plasmodium exported protein, unknown function
PD0624-C	Thailand	K1	PvP01_14_v1	3008550	3013650	5100	2	PVP01_1470400	Plasmodium exported protein, unknown function
PD0625-C	Thailand	K1	PvP01_14_v1	3008550	3013650	5100	3	PVP01_1470400	Plasmodium exported protein, unknown function
PD0675-C	Thailand	K1	PvP01_14_v1	3008550	3013950	5400	2	PVP01_1470400	Plasmodium exported protein, unknown function
PD0676-C	Thailand	K1	PvP01_14_v1	3008550	3013950	5400	2	PVP01_1470400	Plasmodium exported protein, unknown function
PD0683-C	Thailand	K1	PvP01_14_v1	3008550	3013650	5100	4	PVP01_1470400	Plasmodium exported protein, unknown function
PD0684-C	Thailand	K1	PvP01_14_v1	3008550	3013950	5400	2	PVP01_1470400	Plasmodium exported protein, unknown function
PD0685-C	Thailand	K1	PvP01_14_v1	3008550	3013950	5400	2	PVP01_1470400	Plasmodium exported protein, unknown function
PD0687-C	Thailand	K1	PvP01_14_v1	3008550	3013650	5100	2	PVP01_1470400	Plasmodium exported protein, unknown function
PD0689-C	Thailand	K1	PvP01_14_v1	3008550	3013950	5400	2	PVP01_1470400	Plasmodium exported protein, unknown function
PD0690-C	Thailand	K1	PvP01_14_v1	3008550	3013950	5400	3	PVP01_1470400	Plasmodium exported protein, unknown function
PD0691-C	Thailand	K1	PvP01_14_v1	3008550	3013950	5400	2	PVP01_1470400	Plasmodium exported protein, unknown function
PD0693-C	Thailand	K1	PvP01_14_v1	3008550	3013950	5400	2	PVP01_1470400	Plasmodium exported protein, unknown function
PD0695-C	Thailand	K1	PvP01_14_v1	3008550	3013950	5400	3	PVP01_1470400	Plasmodium exported protein, unknown function
PD0696-C	Thailand	K1	PvP01_14_v1	3008550	3013950	5400	2	PVP01_1470400	Plasmodium exported protein, unknown function
PD0697-C	Thailand	K1	PvP01_14_v1	3008550	3013950	5400	2	PVP01_1470400	Plasmodium exported protein, unknown function
PD0700-C	Thailand	K1	PvP01_14_v1	3008550	3013950	5400	2	PVP01_1470400	Plasmodium exported protein, unknown function
PD0701-C	Thailand	K1	PvP01_14_v1	3008550	3013950	5400	2	PVP01_1470400	Plasmodium exported protein, unknown function
PD0702-C	Thailand	K1	PvP01_14_v1	3008550	3016950	8400	2	PVP01_1470400	Plasmodium exported protein, unknown function
PD0703-C	Thailand	K1	PvP01_14_v1	3008550	3013950	5400	2	PVP01_1470400	Plasmodium exported protein, unknown function
PD0708-C	Thailand	K1	PvP01_14_v1	3008550	3013950	5400	3	PVP01_1470400	Plasmodium exported protein, unknown function
PD0709-C	Thailand	K1	PvP01_14_v1	3008550	3013950	5400	4	PVP01_1470400	Plasmodium exported protein, unknown function
PD0710-C	Thailand	K1	PvP01_14_v1	3008550	3013950	5400	2	PVP01_1470400	Plasmodium exported protein, unknown function
PD0713-C	Thailand	K1	PvP01_14_v1	3008550	3013950	5400	2	PVP01_1470400	Plasmodium exported protein, unknown function
PD1529-C	Thailand	K1	PvP01_14_v1	3008550	3013650	5100	2	PVP01_1470400	Plasmodium exported protein, unknown function
PD1530-C	Thailand	K1	PvP01_14_v1	3008550	3013650	5100	2	PVP01_1470400	Plasmodium exported protein, unknown function
PD1531-C	Thailand	K1	PvP01_14_v1	3008550	3013950	5400	2	PVP01_1470400	Plasmodium exported protein, unknown function
PD1534-C	Thailand	K1	PvP01_14_v1	3008550	3013950	5400	2	PVP01_1470400	Plasmodium exported protein, unknown function
